# Supplementary material for: Understanding the Interplay between COX-2 and hTERT in Colorectal Cancer Using a Multi-Omics Analysis
Source: Cancers (Basel). 2019 Oct 11;11(10):1536. doi: 10.3390/cancers11101536 (PMC6827032; doi:10.3390/cancers11101536)
Supplement: Supplementary file 1 [file cancers-11-01536-s001.zip]

Archive with 3 entries (3 files):
- Supplementary Figures.pdf
- Supplementary Table S1.xlsx
- Supplementary Table S2.xlsx
