# Supplementary material for: Understanding the Interplay between COX-2 and hTERT in Colorectal Cancer Using a Multi-Omics Analysis
Source: Cancers (Basel). 2019 Oct 11;11(10):1536. doi: 10.3390/cancers11101536 (PMC6827032; doi:10.3390/cancers11101536)
Supplement: Supplementary file 1 [file cancers-11-01536-s001.zip › Supplementary Table S1.xlsx]

## Sheet: TCGA-COAD_sample type
sample	sample_type.samples
TCGA-G4-6317-02A	Recurrent Tumor
TCGA-NH-A8F7-06A	Metastatic
TCGA-AZ-6605-11A	Solid Tissue Normal
TCGA-A6-2675-11A	Solid Tissue Normal
TCGA-AZ-6603-11A	Solid Tissue Normal
TCGA-AA-3496-11A	Solid Tissue Normal
TCGA-A6-5662-11A	Solid Tissue Normal
TCGA-F4-6704-11A	Solid Tissue Normal
TCGA-AA-3663-11A	Solid Tissue Normal
TCGA-AA-3489-11A	Solid Tissue Normal
TCGA-AZ-6601-11A	Solid Tissue Normal
TCGA-AA-3655-11A	Solid Tissue Normal
TCGA-AZ-6598-11A	Solid Tissue Normal
TCGA-AA-3516-11A	Solid Tissue Normal
TCGA-A6-2671-11A	Solid Tissue Normal
TCGA-AA-3527-11A	Solid Tissue Normal
TCGA-AA-3518-11A	Solid Tissue Normal
TCGA-AZ-6599-11A	Solid Tissue Normal
TCGA-A6-2678-11A	Solid Tissue Normal
TCGA-AA-3697-11A	Solid Tissue Normal
TCGA-AA-3662-11A	Solid Tissue Normal
TCGA-A6-2686-11A	Solid Tissue Normal
TCGA-A6-5667-11A	Solid Tissue Normal
TCGA-AZ-6600-11A	Solid Tissue Normal
TCGA-AA-3520-11A	Solid Tissue Normal
TCGA-A6-2683-11A	Solid Tissue Normal
TCGA-A6-5659-11A	Solid Tissue Normal
TCGA-AA-3522-11A	Solid Tissue Normal
TCGA-A6-2682-11A	Solid Tissue Normal
TCGA-AA-3534-11A	Solid Tissue Normal
TCGA-A6-2680-11A	Solid Tissue Normal
TCGA-AA-3511-11A	Solid Tissue Normal
TCGA-A6-2685-11A	Solid Tissue Normal
TCGA-AA-3517-11A	Solid Tissue Normal
TCGA-A6-2679-11A	Solid Tissue Normal
TCGA-AA-3712-11A	Solid Tissue Normal
TCGA-A6-5665-11A	Solid Tissue Normal
TCGA-AA-3514-11A	Solid Tissue Normal
TCGA-AA-3713-11A	Solid Tissue Normal
TCGA-AA-3531-11A	Solid Tissue Normal
TCGA-AA-3525-11A	Solid Tissue Normal
TCGA-A6-2684-11A	Solid Tissue Normal
TCGA-AA-3660-11A	Solid Tissue Normal
TCGA-CM-6167-01A	Primary Tumor
TCGA-AA-3496-01A	Primary Tumor
TCGA-WS-AB45-01A	Primary Tumor
TCGA-G4-6310-01A	Primary Tumor
TCGA-G4-6302-01A	Primary Tumor
TCGA-AA-3852-01A	Primary Tumor
TCGA-AA-3560-01A	Primary Tumor
TCGA-AA-3552-01A	Primary Tumor
TCGA-A6-2685-01A	Primary Tumor
TCGA-QG-A5YX-01A	Primary Tumor
TCGA-CM-6680-01A	Primary Tumor
TCGA-D5-6923-01A	Primary Tumor
TCGA-F4-6703-01A	Primary Tumor
TCGA-A6-6651-01A	Primary Tumor
TCGA-D5-6536-01A	Primary Tumor
TCGA-A6-3808-01A	Primary Tumor
TCGA-F4-6805-01A	Primary Tumor
TCGA-CM-6162-01A	Primary Tumor
TCGA-AA-3562-01A	Primary Tumor
TCGA-D5-6534-01A	Primary Tumor
TCGA-QG-A5YW-01A	Primary Tumor
TCGA-D5-6540-01A	Primary Tumor
TCGA-A6-A566-01A	Primary Tumor
TCGA-AA-A01D-01A	Primary Tumor
TCGA-CK-4948-01B	Primary Tumor
TCGA-AA-3684-01A	Primary Tumor
TCGA-AY-6196-01A	Primary Tumor
TCGA-AA-3678-01A	Primary Tumor
TCGA-CM-6172-01A	Primary Tumor
TCGA-F4-6460-01A	Primary Tumor
TCGA-CK-5912-01A	Primary Tumor
TCGA-A6-6781-01B	Primary Tumor
TCGA-A6-6781-01A	Primary Tumor
TCGA-AZ-6599-01A	Primary Tumor
TCGA-G4-6627-01A	Primary Tumor
TCGA-CM-5861-01A	Primary Tumor
TCGA-AU-3779-01A	Primary Tumor
TCGA-AA-3812-01A	Primary Tumor
TCGA-A6-4105-01A	Primary Tumor
TCGA-CA-6717-01A	Primary Tumor
TCGA-A6-2674-01A	Primary Tumor
TCGA-QG-A5Z1-01A	Primary Tumor
TCGA-A6-6649-01A	Primary Tumor
TCGA-AA-3966-01A	Primary Tumor
TCGA-AD-6899-01A	Primary Tumor
TCGA-AZ-4684-01A	Primary Tumor
TCGA-AA-3489-01A	Primary Tumor
TCGA-DM-A285-01A	Primary Tumor
TCGA-AZ-4323-01A	Primary Tumor
TCGA-A6-2674-01B	Primary Tumor
TCGA-CM-5348-01A	Primary Tumor
TCGA-A6-6654-01A	Primary Tumor
TCGA-AA-3548-01A	Primary Tumor
TCGA-AA-3971-01A	Primary Tumor
TCGA-AA-A00U-01A	Primary Tumor
TCGA-G4-6314-01A	Primary Tumor
TCGA-AA-3975-01A	Primary Tumor
TCGA-NH-A50V-01A	Primary Tumor
TCGA-AA-A00N-01A	Primary Tumor
TCGA-F4-6570-01A	Primary Tumor
TCGA-A6-5664-01A	Primary Tumor
TCGA-D5-5538-01A	Primary Tumor
TCGA-AA-3872-01A	Primary Tumor
TCGA-AA-3520-01A	Primary Tumor
TCGA-AA-3692-01A	Primary Tumor
TCGA-AA-3696-01A	Primary Tumor
TCGA-AA-3850-01A	Primary Tumor
TCGA-AA-3680-01A	Primary Tumor
TCGA-AA-3851-01A	Primary Tumor
TCGA-F4-6569-01A	Primary Tumor
TCGA-AA-A00Z-01A	Primary Tumor
TCGA-AA-3952-01A	Primary Tumor
TCGA-F4-6459-01A	Primary Tumor
TCGA-AA-3510-01A	Primary Tumor
TCGA-F4-6807-01A	Primary Tumor
TCGA-AA-3972-01A	Primary Tumor
TCGA-G4-6323-01A	Primary Tumor
TCGA-AD-6964-01A	Primary Tumor
TCGA-AA-3502-01A	Primary Tumor
TCGA-AA-3870-01A	Primary Tumor
TCGA-CM-6168-01A	Primary Tumor
TCGA-D5-6920-01A	Primary Tumor
TCGA-D5-5539-01A	Primary Tumor
TCGA-AA-3715-01A	Primary Tumor
TCGA-AA-3519-01A	Primary Tumor
TCGA-AU-6004-01A	Primary Tumor
TCGA-CK-6748-01A	Primary Tumor
TCGA-F4-6704-01A	Primary Tumor
TCGA-5M-AATA-01A	Primary Tumor
TCGA-AA-A01X-01A	Primary Tumor
TCGA-G4-6303-01A	Primary Tumor
TCGA-AA-3549-01A	Primary Tumor
TCGA-D5-6928-01A	Primary Tumor
TCGA-AA-3950-01A	Primary Tumor
TCGA-AA-3956-01A	Primary Tumor
TCGA-AA-3527-01A	Primary Tumor
TCGA-G4-6293-01A	Primary Tumor
TCGA-5M-AAT6-01A	Primary Tumor
TCGA-AA-3673-01A	Primary Tumor
TCGA-A6-5657-01A	Primary Tumor
TCGA-A6-2677-01A	Primary Tumor
TCGA-D5-6541-01A	Primary Tumor
TCGA-AA-3688-01A	Primary Tumor
TCGA-A6-6138-01A	Primary Tumor
TCGA-A6-5656-01A	Primary Tumor
TCGA-AA-3667-01A	Primary Tumor
TCGA-D5-6922-01A	Primary Tumor
TCGA-AA-3866-01A	Primary Tumor
TCGA-A6-5656-01B	Primary Tumor
TCGA-AA-3511-01A	Primary Tumor
TCGA-AA-A01I-01A	Primary Tumor
TCGA-A6-5667-01A	Primary Tumor
TCGA-AA-3522-01A	Primary Tumor
TCGA-NH-A6GC-01A	Primary Tumor
TCGA-F4-6809-01A	Primary Tumor
TCGA-AA-3544-01A	Primary Tumor
TCGA-CM-6165-01A	Primary Tumor
TCGA-AZ-6607-01A	Primary Tumor
TCGA-AA-3554-01A	Primary Tumor
TCGA-D5-6898-01A	Primary Tumor
TCGA-A6-A565-01A	Primary Tumor
TCGA-AA-3855-01A	Primary Tumor
TCGA-D5-6926-01A	Primary Tumor
TCGA-A6-2684-01A	Primary Tumor
TCGA-AA-3506-01A	Primary Tumor
TCGA-AA-A03J-01A	Primary Tumor
TCGA-AA-A01K-01A	Primary Tumor
TCGA-CM-6169-01A	Primary Tumor
TCGA-A6-2679-01A	Primary Tumor
TCGA-AD-5900-01A	Primary Tumor
TCGA-AA-3841-01A	Primary Tumor
TCGA-CM-5863-01A	Primary Tumor
TCGA-A6-6137-01A	Primary Tumor
TCGA-AA-3514-01A	Primary Tumor
TCGA-A6-3810-01B	Primary Tumor
TCGA-A6-2675-01A	Primary Tumor
TCGA-G4-6322-01A	Primary Tumor
TCGA-AA-3509-01A	Primary Tumor
TCGA-CA-5256-01A	Primary Tumor
TCGA-D5-6924-01A	Primary Tumor
TCGA-AZ-4308-01A	Primary Tumor
TCGA-AA-A00O-01A	Primary Tumor
TCGA-G4-6625-01A	Primary Tumor
TCGA-A6-2680-01A	Primary Tumor
TCGA-AA-3867-01A	Primary Tumor
TCGA-AZ-6605-01A	Primary Tumor
TCGA-AA-3662-01A	Primary Tumor
TCGA-AY-6197-01A	Primary Tumor
TCGA-AA-A01S-01A	Primary Tumor
TCGA-D5-6927-01A	Primary Tumor
TCGA-A6-6782-01A	Primary Tumor
TCGA-AA-3854-01A	Primary Tumor
TCGA-CK-4950-01A	Primary Tumor
TCGA-AA-A02O-01A	Primary Tumor
TCGA-A6-2681-01A	Primary Tumor
TCGA-AA-A004-01A	Primary Tumor
TCGA-A6-2677-01B	Primary Tumor
TCGA-A6-6141-01A	Primary Tumor
TCGA-A6-2671-01A	Primary Tumor
TCGA-A6-6653-01A	Primary Tumor
TCGA-DM-A28G-01A	Primary Tumor
TCGA-CK-4952-01A	Primary Tumor
TCGA-AD-6548-01A	Primary Tumor
TCGA-D5-7000-01A	Primary Tumor
TCGA-AA-3532-01A	Primary Tumor
TCGA-AZ-6600-01A	Primary Tumor
TCGA-A6-5665-01B	Primary Tumor
TCGA-A6-6142-01A	Primary Tumor
TCGA-D5-6539-01A	Primary Tumor
TCGA-AA-3986-01A	Primary Tumor
TCGA-AA-3530-01A	Primary Tumor
TCGA-CM-5341-01A	Primary Tumor
TCGA-D5-6932-01A	Primary Tumor
TCGA-D5-6529-01A	Primary Tumor
TCGA-AA-3968-01A	Primary Tumor
TCGA-AZ-6603-01A	Primary Tumor
TCGA-A6-A5ZU-01A	Primary Tumor
TCGA-F4-6463-01A	Primary Tumor
TCGA-AA-3984-01A	Primary Tumor
TCGA-AA-3856-01A	Primary Tumor
TCGA-AA-3672-01A	Primary Tumor
TCGA-A6-4107-01A	Primary Tumor
TCGA-AM-5821-01A	Primary Tumor
TCGA-CM-5349-01A	Primary Tumor
TCGA-AD-6901-01A	Primary Tumor
TCGA-AA-3833-01A	Primary Tumor
TCGA-AA-A017-01A	Primary Tumor
TCGA-D5-6533-01A	Primary Tumor
TCGA-AA-3875-01A	Primary Tumor
TCGA-A6-2684-01C	Primary Tumor
TCGA-DM-A28K-01A	Primary Tumor
TCGA-AA-3525-01A	Primary Tumor
TCGA-AA-3712-01A	Primary Tumor
TCGA-AA-3517-01A	Primary Tumor
TCGA-AA-A02R-01A	Primary Tumor
TCGA-A6-2672-01A	Primary Tumor
TCGA-AA-3821-01A	Primary Tumor
TCGA-AA-3819-01A	Primary Tumor
TCGA-CM-6163-01A	Primary Tumor
TCGA-AA-A01G-01A	Primary Tumor
TCGA-NH-A8F8-01A	Primary Tumor
TCGA-F4-6855-01A	Primary Tumor
TCGA-CM-6674-01A	Primary Tumor
TCGA-A6-2686-01A	Primary Tumor
TCGA-AA-3949-01A	Primary Tumor
TCGA-AA-3697-01A	Primary Tumor
TCGA-CK-4951-01A	Primary Tumor
TCGA-CA-6719-01A	Primary Tumor
TCGA-CK-6746-01A	Primary Tumor
TCGA-AA-3516-01A	Primary Tumor
TCGA-AA-3710-01A	Primary Tumor
TCGA-A6-3810-01A	Primary Tumor
TCGA-AA-3679-01A	Primary Tumor
TCGA-AA-A00K-01A	Primary Tumor
TCGA-AA-3869-01A	Primary Tumor
TCGA-AA-3660-01A	Primary Tumor
TCGA-AA-3860-01A	Primary Tumor
TCGA-AA-3534-01A	Primary Tumor
TCGA-AA-3553-01A	Primary Tumor
TCGA-AM-5820-01A	Primary Tumor
TCGA-A6-5661-01B	Primary Tumor
TCGA-AA-3877-01A	Primary Tumor
TCGA-AA-3529-01A	Primary Tumor
TCGA-AZ-6601-01A	Primary Tumor
TCGA-A6-3807-01A	Primary Tumor
TCGA-CM-6677-01A	Primary Tumor
TCGA-AD-6895-01A	Primary Tumor
TCGA-CM-4748-01A	Primary Tumor
TCGA-AA-A00D-01A	Primary Tumor
TCGA-G4-6309-01A	Primary Tumor
TCGA-AA-A01P-01A	Primary Tumor
TCGA-AA-3556-01A	Primary Tumor
TCGA-A6-2683-01A	Primary Tumor
TCGA-AA-3814-01A	Primary Tumor
TCGA-AA-3989-01A	Primary Tumor
TCGA-AA-3543-01A	Primary Tumor
TCGA-AA-3980-01A	Primary Tumor
TCGA-A6-2678-01A	Primary Tumor
TCGA-A6-6780-01B	Primary Tumor
TCGA-D5-6930-01A	Primary Tumor
TCGA-A6-2672-01B	Primary Tumor
TCGA-A6-6648-01A	Primary Tumor
TCGA-A6-6780-01A	Primary Tumor
TCGA-AA-A022-01A	Primary Tumor
TCGA-AA-3994-01A	Primary Tumor
TCGA-QG-A5YV-01A	Primary Tumor
TCGA-AA-A00F-01A	Primary Tumor
TCGA-AA-3526-01A	Primary Tumor
TCGA-AA-3538-01A	Primary Tumor
TCGA-D5-6531-01A	Primary Tumor
TCGA-AA-3492-01A	Primary Tumor
TCGA-AA-3655-01A	Primary Tumor
TCGA-G4-6628-01A	Primary Tumor
TCGA-CA-5797-01A	Primary Tumor
TCGA-AA-3685-01A	Primary Tumor
TCGA-CK-5913-01A	Primary Tumor
TCGA-CK-5914-01A	Primary Tumor
TCGA-D5-5541-01A	Primary Tumor
TCGA-A6-5660-01A	Primary Tumor
TCGA-A6-2682-01A	Primary Tumor
TCGA-AA-3858-01A	Primary Tumor
TCGA-D5-6931-01A	Primary Tumor
TCGA-AA-3842-01A	Primary Tumor
TCGA-AA-3555-01A	Primary Tumor
TCGA-AA-3495-01A	Primary Tumor
TCGA-CK-4947-01B	Primary Tumor
TCGA-F4-6461-01A	Primary Tumor
TCGA-3L-AA1B-01A	Primary Tumor
TCGA-CM-6170-01A	Primary Tumor
TCGA-AZ-4313-01A	Primary Tumor
TCGA-AA-3664-01A	Primary Tumor
TCGA-AA-A024-01A	Primary Tumor
TCGA-CM-6161-01A	Primary Tumor
TCGA-DM-A1HB-01A	Primary Tumor
TCGA-AA-A03F-01A	Primary Tumor
TCGA-AA-3713-01A	Primary Tumor
TCGA-F4-6854-01A	Primary Tumor
TCGA-G4-6311-01A	Primary Tumor
TCGA-A6-A56B-01A	Primary Tumor
TCGA-AA-3542-01A	Primary Tumor
TCGA-AA-3681-01A	Primary Tumor
TCGA-A6-3809-01B	Primary Tumor
TCGA-AA-3947-01A	Primary Tumor
TCGA-AD-6963-01A	Primary Tumor
TCGA-AA-3982-01A	Primary Tumor
TCGA-CM-5860-01A	Primary Tumor
TCGA-AA-3844-01A	Primary Tumor
TCGA-NH-A6GB-01A	Primary Tumor
TCGA-AA-3811-01A	Primary Tumor
TCGA-AA-3955-01A	Primary Tumor
TCGA-AA-3848-01A	Primary Tumor
TCGA-AA-3494-01A	Primary Tumor
TCGA-G4-6297-01A	Primary Tumor
TCGA-AA-3837-01A	Primary Tumor
TCGA-AA-A00R-01A	Primary Tumor
TCGA-AA-A00J-01A	Primary Tumor
TCGA-CK-5916-01A	Primary Tumor
TCGA-A6-2676-01A	Primary Tumor
TCGA-CM-6679-01A	Primary Tumor
TCGA-NH-A50U-01A	Primary Tumor
TCGA-NH-A6GA-01A	Primary Tumor
TCGA-CM-4751-01A	Primary Tumor
TCGA-AA-3970-01A	Primary Tumor
TCGA-CM-5864-01A	Primary Tumor
TCGA-D5-6530-01A	Primary Tumor
TCGA-DM-A28M-01A	Primary Tumor
TCGA-AY-4071-01A	Primary Tumor
TCGA-AA-3521-01A	Primary Tumor
TCGA-DM-A280-01A	Primary Tumor
TCGA-CM-6678-01A	Primary Tumor
TCGA-CK-6751-01A	Primary Tumor
TCGA-A6-5659-01A	Primary Tumor
TCGA-AY-4070-01A	Primary Tumor
TCGA-CM-4746-01A	Primary Tumor
TCGA-AA-A00W-01A	Primary Tumor
TCGA-AA-3815-01A	Primary Tumor
TCGA-AA-3846-01A	Primary Tumor
TCGA-AZ-5403-01A	Primary Tumor
TCGA-AA-A00E-01A	Primary Tumor
TCGA-AA-3666-01A	Primary Tumor
TCGA-CA-5796-01A	Primary Tumor
TCGA-AY-5543-01A	Primary Tumor
TCGA-G4-6321-01A	Primary Tumor
TCGA-CM-4752-01A	Primary Tumor
TCGA-A6-6650-01B	Primary Tumor
TCGA-AA-3518-01A	Primary Tumor
TCGA-A6-A567-01A	Primary Tumor
TCGA-A6-6140-01A	Primary Tumor
TCGA-AA-A01C-01A	Primary Tumor
TCGA-CM-6171-01A	Primary Tumor
TCGA-D5-6532-01A	Primary Tumor
TCGA-A6-3809-01A	Primary Tumor
TCGA-AA-3831-01A	Primary Tumor
TCGA-D5-6535-01A	Primary Tumor
TCGA-4T-AA8H-01A	Primary Tumor
TCGA-AA-A00A-01A	Primary Tumor
TCGA-G4-6299-01A	Primary Tumor
TCGA-G4-6588-01A	Primary Tumor
TCGA-F4-6806-01A	Primary Tumor
TCGA-AA-3977-01A	Primary Tumor
TCGA-AA-3864-01A	Primary Tumor
TCGA-AA-3693-01A	Primary Tumor
TCGA-AA-3845-01A	Primary Tumor
TCGA-AA-A02E-01A	Primary Tumor
TCGA-AA-A01T-01A	Primary Tumor
TCGA-CK-5915-01A	Primary Tumor
TCGA-A6-6650-01A	Primary Tumor
TCGA-AY-6386-01A	Primary Tumor
TCGA-AA-A029-01A	Primary Tumor
TCGA-AA-A01V-01A	Primary Tumor
TCGA-AA-3488-01A	Primary Tumor
TCGA-AA-3675-01A	Primary Tumor
TCGA-CA-6718-01A	Primary Tumor
TCGA-SS-A7HO-01A	Primary Tumor
TCGA-AZ-6598-01A	Primary Tumor
TCGA-A6-5661-01A	Primary Tumor
TCGA-AA-3939-01A	Primary Tumor
TCGA-AA-A00L-01A	Primary Tumor
TCGA-CM-4747-01A	Primary Tumor
TCGA-AA-3663-01A	Primary Tumor
TCGA-D5-6929-01A	Primary Tumor
TCGA-AA-3818-01A	Primary Tumor
TCGA-AA-A01Q-01A	Primary Tumor
TCGA-CK-6747-01A	Primary Tumor
TCGA-AA-3862-01A	Primary Tumor
TCGA-AA-3930-01A	Primary Tumor
TCGA-AA-A02H-01A	Primary Tumor
TCGA-AZ-5407-01A	Primary Tumor
TCGA-CM-6676-01A	Primary Tumor
TCGA-AD-6890-01A	Primary Tumor
TCGA-CM-6164-01A	Primary Tumor
TCGA-D5-6537-01A	Primary Tumor
TCGA-AA-A010-01A	Primary Tumor
TCGA-AA-A02F-01A	Primary Tumor
TCGA-AA-3861-01A	Primary Tumor
TCGA-AA-3524-01A	Primary Tumor
TCGA-AZ-6606-01A	Primary Tumor
TCGA-AA-3976-01A	Primary Tumor
TCGA-A6-5662-01A	Primary Tumor
TCGA-NH-A8F7-01A	Primary Tumor
TCGA-QL-A97D-01A	Primary Tumor
TCGA-AZ-4682-01B	Primary Tumor
TCGA-A6-6652-01A	Primary Tumor
TCGA-F4-6808-01A	Primary Tumor
TCGA-QG-A5Z2-01A	Primary Tumor
TCGA-AY-A8YK-01A	Primary Tumor
TCGA-AA-3973-01A	Primary Tumor
TCGA-NH-A5IV-01A	Primary Tumor
TCGA-D5-5537-01A	Primary Tumor
TCGA-G4-6626-01A	Primary Tumor
TCGA-AY-A71X-01A	Primary Tumor
TCGA-AA-3531-01A	Primary Tumor
TCGA-AZ-4615-01A	Primary Tumor
TCGA-DM-A1D7-01A	Primary Tumor
TCGA-AY-A69D-01A	Primary Tumor
TCGA-AZ-4315-01A	Primary Tumor
TCGA-A6-5659-01B	Primary Tumor
TCGA-AD-A5EJ-01A	Primary Tumor
TCGA-AA-A01R-01A	Primary Tumor
TCGA-DM-A0X9-01A	Primary Tumor
TCGA-CM-5862-01A	Primary Tumor
TCGA-5M-AAT4-01A	Primary Tumor
TCGA-AD-6965-01A	Primary Tumor
TCGA-AA-A01Z-01A	Primary Tumor
TCGA-F4-6856-01A	Primary Tumor
TCGA-AA-A02W-01A	Primary Tumor
TCGA-AA-3941-01A	Primary Tumor
TCGA-DM-A28A-01A	Primary Tumor
TCGA-DM-A288-01A	Primary Tumor
TCGA-AD-A5EK-01A	Primary Tumor
TCGA-NH-A50T-01A	Primary Tumor
TCGA-DM-A0XD-01A	Primary Tumor
TCGA-G4-6298-01A	Primary Tumor
TCGA-D5-6538-01A	Primary Tumor
TCGA-G4-6306-01A	Primary Tumor
TCGA-CM-5868-01A	Primary Tumor
TCGA-AA-A00Q-01A	Primary Tumor
TCGA-CA-5254-01A	Primary Tumor
TCGA-G4-6294-01A	Primary Tumor
TCGA-AD-6889-01A	Primary Tumor
TCGA-AZ-6608-01A	Primary Tumor
TCGA-G4-6295-01A	Primary Tumor
TCGA-AD-6888-01A	Primary Tumor
TCGA-CM-5344-01A	Primary Tumor
TCGA-4N-A93T-01A	Primary Tumor
TCGA-CA-6716-01A	Primary Tumor
TCGA-DM-A282-01A	Primary Tumor
TCGA-DM-A1D9-01A	Primary Tumor
TCGA-CM-6166-01A	Primary Tumor
TCGA-T9-A92H-01A	Primary Tumor
TCGA-G4-6315-01A	Primary Tumor
TCGA-CM-4744-01A	Primary Tumor
TCGA-CM-6675-01A	Primary Tumor
TCGA-5M-AAT5-01A	Primary Tumor
TCGA-AA-3979-01A	Primary Tumor
TCGA-AA-3561-01A	Primary Tumor
TCGA-5M-AATE-01A	Primary Tumor
TCGA-D5-5540-01A	Primary Tumor
TCGA-DM-A28H-01A	Primary Tumor
TCGA-AZ-4616-01A	Primary Tumor
TCGA-DM-A28C-01A	Primary Tumor
TCGA-AA-A02J-01A	Primary Tumor
TCGA-A6-5665-01A	Primary Tumor
TCGA-CM-4750-01A	Primary Tumor
TCGA-DM-A0XF-01A	Primary Tumor
TCGA-G4-6586-01A	Primary Tumor
TCGA-AA-A02Y-01A	Primary Tumor
TCGA-RU-A8FL-01A	Primary Tumor
TCGA-G4-6307-01A	Primary Tumor
TCGA-AA-A01F-01A	Primary Tumor
TCGA-DM-A28E-01A	Primary Tumor
TCGA-CM-4743-01A	Primary Tumor
TCGA-CA-5255-01A	Primary Tumor
TCGA-DM-A28F-01A	Primary Tumor
TCGA-CA-6715-01A	Primary Tumor
TCGA-DM-A1D8-01A	Primary Tumor
TCGA-AA-A02K-01A	Primary Tumor
TCGA-G4-6320-01A	Primary Tumor
TCGA-DM-A1D4-01A	Primary Tumor
TCGA-G4-6304-01A	Primary Tumor
TCGA-DM-A1DA-01A	Primary Tumor
TCGA-AY-A54L-01A	Primary Tumor
TCGA-AZ-4614-01A	Primary Tumor
TCGA-A6-5666-01A	Primary Tumor
TCGA-DM-A1D6-01A	Primary Tumor
TCGA-DM-A1DB-01A	Primary Tumor
TCGA-DM-A1D0-01A	Primary Tumor
TCGA-G4-6317-01A	Primary Tumor
TCGA-DM-A1HA-01A	Primary Tumor

## Sheet: PTGS2 vs TERT_multi-omics
sample	ENSG00000073756.10	cg16101346	cg25147026	cg23070111	cg25837803	cg10180406	cg26564040	cg24887140	cg09461185	cg17419623	cg08482694	cg18335243	cg00690431	cg13986130	cg04881125	cg22365834	cg07422329	PTGS2 (average)	ENSG00000164362.17	cg07380026	cg26006951	cg17166338	cg11625005	cg02545192	cg16051228	cg24881558	cg11666982	cg02048657	cg07285213	cg16750953	cg06817802	cg07507801	cg03341025	cg05068597	cg16671301	cg14793430	cg00811166	cg17765437	cg13924604	cg16110411	cg25518571	cg00728907	cg23211257	cg15032025	cg04524431	cg23827991	cg25641025	cg19867481	cg06531176
TCGA-D5-6540-01A	20.51		0.08546	0.0472	0.01415	0.1356	0.02592	0.03961	0.05227	0.03696	0.05374	0.02746	0.01296	0.04571	0.04736	0.7009	0.6219	-0.0206	14.05	0.5912	0.4848	0.8874	0.7026	0.3735	0.4471	0.7198	0.7677	0.7268	0.7537	0.6354	0.6633	0.571		0.5638	0.8118	0.9523	0.7317	0.9528	0.8677	0.9269	0.9741	0.8489	0.853	0.9103	0.9502	0.8085	0.7883	0.8506	0.9324
TCGA-AZ-6607-01A	20.49	0.1609	0.1094	0.04544	0.02229	0.202	0.04198	0.04008	0.04958	0.04205	0.04199	0.02925	0.0238	0.03724	0.08561	0.8145	0.8148	-0.2458	10.59	0.6887	0.5768	0.7878	0.6765	0.3574	0.5637	0.8312	0.891	0.7251	0.5551	0.6139	0.8171	0.661	0.9207	0.6697	0.8751	0.9829	0.8679	0.9502	0.8788	0.9427	0.9823	0.8749	0.864	0.8851	0.9718	0.7668	0.8876	0.915	0.9333
TCGA-CK-6746-01A	19.96	0.08351	0.05049	0.03978	0.0211	0.2253	0.02744	0.04051	0.04317	0.02715	0.02746	0.01681	0.0165	0.03069	0.06776	0.8887	0.2774	0.0619	12.81	0.824	0.612	0.9349	0.9221	0.4662	0.6488	0.8843	0.5025	0.5984	0.5803	0.4137	0.5317	0.4097	0.4724	0.367	0.823	0.9727	0.8707	0.9445	0.3351	0.9425	0.7238	0.6578	0.8684	0.8401	0.9194	0.6092	0.4796	0.7522	0.9476
TCGA-CM-5348-01A	19.35	0.09734	0.1165	0.02837	0.01424	0.1491	0.02318	0.0346	0.03758	0.02604	0.03262	0.01458	0.01424	0.03448	0.06156	0.8628	0.4984	0.1883	12.43	0.674	0.5615	0.7656	0.6667	0.1801	0.5283	0.8996	0.9082	0.736	0.824	0.5896	0.675	0.5936	0.8336	0.5822	0.8311	0.9742	0.8053	0.9367	0.6324	0.933	0.9096	0.6578	0.8906	0.8965	0.9476	0.712	0.6955	0.8371	0.9346
TCGA-CM-6675-01A	18.84	0.1214	0.1113	0.05259	0.02025	0.2124	0.02793	0.03825	0.04461	0.03574	0.0397	0.021	0.01636	0.03338	0.05705	0.8493	0.1948	0.2407	9.875	0.7623	0.7391	0.8934	0.8687	0.7667	0.7237	0.8643	0.9127	0.5039	0.1243	0.1447	0.7171	0.6634		0.6385		0.9543	0.6845	0.9074	0.5992	0.9233	0.595	0.579	0.8351	0.7888	0.9045	0.6943	0.6499	0.7855	0.9543
TCGA-CM-5861-01A	18.74	0.05728	0.1402	0.04695	0.01614	0.1783	0.06612	0.07011	0.03445	0.02496	0.02617	0.0427	0.01097	0.05461	0.07954	0.8896	0.4788	0.7021	11.15	0.7165	0.4644	0.8788	0.7155	0.5306	0.5105	0.6247	0.8762	0.9467	0.7689	0.5367	0.6587	0.5253	0.7987	0.5142		0.9093	0.6579	0.9484	0.663	0.8889	0.81	0.6713	0.8324	0.8813	0.928	0.6311	0.688	0.8022	0.9237
TCGA-AY-6197-01A	18.71	0.6494	0.6159	0.0516	0.04697	0.1331	0.03491	0.03354	0.03223	0.04107	0.0497	0.03709	0.01555	0.02218	0.05418	0.1457	0.3779	-0.0209	13.43	0.6999	0.5623	0.917	0.793	0.6234	0.7221	0.8791	0.9539	0.6993	0.2576	0.4448	0.4869	0.4153	0.634	0.9231		0.969	0.8766	0.9519	0.7301	0.8745	0.951	0.8418	0.7594	0.8366	0.9242	0.8301	0.8534	0.5922	0.9227
TCGA-A6-3810-01A	18.6	0.2804	0.2989	0.04145	0.02276	0.185	0.0343	0.04414	0.05921	0.03217	0.03426	0.0213	0.01573	0.02642	0.04148	0.6993	0.2817	0.263	12.9	0.6371	0.4636	0.8337	0.6874	0.09098	0.4901	0.8196	0.7573	0.733	0.3989	0.4161	0.5339	0.4087	0.3993	0.409	0.7696	0.9514	0.827	0.9153	0.7768	0.949	0.9709	0.7991	0.8532	0.8714	0.9661	0.7023	0.8145	0.8602	0.9267
TCGA-A6-5657-01A	18.4	0.1691	0.268	0.05268	0.05243	0.2511	0.03135	0.04442	0.05194	0.04963	0.04071	0.02144	0.05304	0.07673	0.134	0.8701	0.5546	-0.0174	12.71	0.6448	0.4618	0.7681	0.5958	0.3335	0.6263	0.8896	0.8831	0.5976	0.658	0.582	0.773	0.682	0.6461	0.6433	0.8767	0.9814	0.7015	0.9287	0.7539	0.9148	0.9161	0.7946	0.8971	0.8443	0.9668	0.7434	0.7965	0.9088	0.931
TCGA-G4-6588-01A	18.37	0.2123	0.2404	0.08977	0.01331	0.1682	0.02721	0.03464	0.04558	0.03563	0.03524	0.01765	0.01161	0.04718	0.06106	0.7614	0.8172	0.0222	13.51	0.7251	0.527	0.8643	0.735	0.3677	0.5598	0.8787	0.8765	0.5973	0.3759	0.3902	0.5418	0.4719	0.5288	0.459	0.7703	0.9745	0.7067	0.939	0.8595	0.8952	0.9366	0.8574	0.6692	0.8696	0.9477	0.7474	0.6053	0.7134	0.9385
TCGA-CK-5913-01A	18.32	0.07449	0.1315	0.0344	0.01602	0.2021	0.02896	0.0416	0.04659	0.03198	0.03898	0.02243	0.01412	0.03539	0.06833	0.8314	0.7473	0.006	12.32	0.5609	0.4274	0.902	0.7675	0.4222	0.6501	0.8588	0.8029	0.5218	0.2892	0.3662	0.6664	0.4598	0.8557	0.4837	0.8309	0.9728	0.5518	0.9095	0.6833	0.9358	0.91	0.542	0.8115	0.8467	0.9408	0.741	0.5266	0.8462	0.9014
TCGA-D5-6536-01A	18.28	0.1258	0.1656	0.07299	0.01345	0.08561	0.2124	0.02424	0.04962	0.03039	0.03068	0.05778	0.01089	0.03148	0.06277	0.7997	0.3795	0.765	13.89	0.856	0.4849	0.9142	0.6152	0.1723	0.3818	0.8674	0.9418	0.8438	0.3424	0.5292	0.4342	0.5398		0.931	0.8463	0.9524	0.8834	0.935	0.9166	0.8849	0.9302	0.7067	0.4238	0.9078	0.8389	0.8187	0.3799	0.4803	0.8853
TCGA-A6-2672-01B	18.25	0.1004	0.134	0.03685	0.02371	0.1398	0.03971	0.04388	0.04192	0.04201	0.0452	0.0364	0.02364	0.04331	0.06992	0.8297	0.6881	-0.0213	14.12	0.7987	0.5271	0.9157	0.7955	0.3078	0.4816	0.7656	0.6239	0.7149	0.4109	0.4684	0.5953	0.4454	0.498	0.429	0.8551	0.9414	0.8255	0.9463	0.5022	0.9512	0.9695	0.7715	0.8689	0.8786	0.9564	0.6373	0.8424	0.8927	0.9019
TCGA-A6-6142-01A	18.2	0.0932	0.1459	0.03336	0.01744	0.1762	0.03075	0.03105	0.03512	0.03191	0.03525	0.03393	0.01367	0.02755	0.05618	0.8464	0.5103	-0.0585	13	0.6688	0.4193	0.8	0.7065	0.05934	0.5728	0.8571	0.8396	0.6121	0.5227	0.5369	0.753	0.5856	0.9111	0.6105	0.8513	0.9806	0.7881	0.9686	0.7046	0.9452	0.9726	0.7847	0.8461	0.8223	0.9556	0.734	0.647	0.8485	0.9099
TCGA-A6-6781-01A	18.17	0.1786	0.2139	0.04324	0.02204	0.2198	0.04342	0.04223	0.04728	0.03526	0.03716	0.02727	0.01864	0.03543	0.06816	0.7147	0.831	0.0109	11.59	0.6865	0.5495	0.7986	0.6541	0.4075	0.6386	0.8212	0.8654	0.6986	0.7045	0.7186	0.6646	0.58	0.5224	0.5612	0.7908	0.9464	0.8224	0.906	0.8378	0.9356	0.9568	0.7938	0.8052	0.8787	0.9551	0.7118	0.826	0.8652	0.9244
TCGA-D5-6920-01A	18.15	0.6762	0.7329	0.4005	0.5085	0.5371	0.4379	0.4448	0.4087	0.2696	0.3134	0.1358	0.3043	0.3416	0.2919	0.7504	0.4832	0.0143	13.62	0.749	0.6052	0.854	0.6754	0.1323	0.4824	0.8047	0.8631	0.7178	0.259	0.2797	0.6983	0.6427	0.7664	0.6395	0.6751	0.9633	0.854	0.9505	0.9091	0.9299	0.9664	0.8057	0.8114	0.8966	0.9563	0.7647	0.8102	0.8871	0.9249
TCGA-A6-5664-01A	18.12	0.1382	0.1373	0.04569	0.0238	0.2324	0.03474	0.06664	0.0538	0.03566	0.03832	0.01949	0.02509	0.03786	0.07288	0.796	0.7219	0.0014	11.89	0.5923	0.4311	0.6894	0.6106	0.3201	0.5621	0.8783	0.8636	0.6798	0.6261	0.6544	0.7199	0.5935	0.6234	0.6036	0.8506	0.9831	0.8103	0.9087	0.8306	0.9191	0.9781	0.8083	0.8463	0.8961	0.9707	0.7792	0.8853	0.8717	0.9227
TCGA-A6-3809-01A	18.08	0.5728	0.4974	0.3067	0.2504	0.3419	0.06627	0.04417	0.04903	0.03525	0.03767	0.02497	0.03014	0.03198	0.08529	0.5837	0.4009	-0.0113	12.96	0.6213	0.6252	0.8681	0.7299	0.3848	0.7215	0.8314	0.8731	0.5047	0.3889	0.3752	0.5906	0.4714	0.5737	0.424	0.7502	0.9673	0.8242	0.649	0.4372	0.9159	0.6405	0.5456	0.8174	0.8236	0.9394	0.5854	0.6705	0.6378	0.9278
TCGA-AA-3713-01A	17.85	0.4192	0.3623	0.04494	0.02732	0.2248	0.03436	0.05371	0.04697	0.04052	0.04119	0.03272	0.01482	0.05422	0.1177	0.4903	0.4467	-0.0054	12.96	0.7644	0.6725	0.9059	0.7259	0.31	0.4761	0.8718	0.6609	0.6681	0.2818	0.2599	0.6887	0.5118	0.8704	0.4951	0.7188	0.9744	0.8951	0.9475	0.5737	0.9251	0.6357	0.4825	0.6837	0.7734	0.9087	0.701	0.5922	0.6868	0.8919
TCGA-CK-4952-01A	17.75	0.2479	0.2722	0.03657	0.01563	0.1328	0.03314	0.03163	0.05495	0.03892	0.0476	0.02279	0.01147	0.02998	0.043	0.5186	0.5146	-0.0098	14.92	0.729	0.5721	0.8658	0.843	0.3852	0.8274	0.8434	0.8685	0.6748	0.1848	0.2048	0.5666	0.4318	0.4566	0.4434	0.6926	0.9775	0.7764	0.9322	0.6342	0.9253	0.57	0.5174	0.7102	0.7595	0.9164	0.6583	0.6288	0.8623	0.9316
TCGA-A6-4105-01A	17.73	0.2067	0.3833	0.08408	0.02071	0.2058	0.03476	0.03675	0.0594	0.03497	0.0422	0.02138	0.01631	0.03652	0.08948	0.8235	0.2403	0.048	15.43	0.74	0.5086	0.8362	0.7922	0.4067	0.5834	0.8669	0.8931	0.6788	0.2519	0.556	0.756	0.6208	0.8457	0.6295	0.8171	0.9687	0.8707	0.9431	0.7503	0.9422	0.9852	0.8737	0.8778	0.8987	0.9711	0.8019	0.8754	0.9028	0.9273
TCGA-D5-6930-01A	17.69	0.1555	0.2456	0.05984	0.05026	0.2307	0.06028	0.08215	0.08682	0.04699	0.05114	0.02758	0.07467	0.0574	0.106	0.8352	0.7706	0.0052	13.68	0.6484	0.5621	0.8199	0.6449	0.1772	0.4421	0.8368	0.8848	0.6413	0.6153	0.6099	0.6783	0.6248	0.6431	0.6418	0.6355	0.9502	0.7658	0.9225	0.6962	0.9407	0.9552	0.8097	0.8561	0.8708	0.959	0.7396	0.7655	0.8974	0.9398
TCGA-AD-A5EK-01A	17.68	0.1688	0.06959	0.04771	0.02001	0.1539	0.04075	0.03683	0.03868	0.04083	0.03578	0.02783	0.01599	0.0328	0.03846	0.716	0.3564	-0.2293	15.82	0.8034	0.4173	0.8726	0.8312	0.6805	0.7507	0.8136	0.8774	0.7021	0.1336	0.1126	0.6693	0.579	0.8137	0.5615	0.9032	0.9839	0.8886	0.9244	0.9114	0.9318	0.9801	0.8091	0.86	0.8736	0.9695	0.791	0.7894	0.8368	0.9543
TCGA-A6-2682-01A	17.67	0.1582	0.3628	0.03696	0.01744	0.1967	0.04517	0.04349	0.04639	0.03883	0.04529	0.0265	0.01134	0.03439	0.05931	0.731	0.4535	-0.00365	13.36	0.6855	0.4358	0.7254	0.6489	0.09059	0.4658	0.8121	0.8754	0.6567	0.4652	0.4836	0.7711	0.57	0.8777	0.6075	0.8487	0.9796	0.8135	0.9212	0.8081	0.9219	0.9715	0.7563	0.7271	0.8719	0.9525	0.6883	0.7898	0.8228	0.9084
TCGA-WS-AB45-01A	17.65	0.599	0.4534	0.4071	0.468	0.4961	0.3944	0.3196	0.3535	0.3587	0.4902	0.2568	0.2631	0.3425	0.2993	0.5921	0.8119	0.1386	11.87	0.5301	0.3642	0.6705	0.5042	0.2338	0.4711	0.8114	0.8357	0.6793	0.6801	0.7484	0.8023	0.7001	0.6389	0.6219	0.7878	0.9791	0.8171	0.9072	0.7872	0.887	0.9714	0.7487	0.8009	0.8384	0.9608	0.7679	0.706	0.8511	0.8901
TCGA-CM-4743-01A	17.59	0.2024	0.1359	0.02883	0.01493	0.115	0.02952	0.04529	0.04036	0.03238	0.04193	0.02571	0.01318	0.03093	0.05821	0.4938	0.7162	0.0056	12.07	0.6659	0.4754	0.9051	0.6078	0.2656	0.4867	0.8881	0.8585	0.6547	0.7863	0.7403	0.6492	0.5893	0.686	0.5372	0.7874	0.9714	0.6627	0.9657	0.7539	0.912	0.9752	0.7439	0.8328	0.9145	0.9524	0.8039	0.8493	0.9021	0.9316
TCGA-NH-A50V-01A	17.58	0.7675	0.6286	0.06173	0.08049	0.1872	0.04508	0.05395	0.09188	0.04146	0.04933	0.0312	0.05053	0.05558	0.1432	0.6937	0.3575	0.0172	13.94	0.6913	0.3982	0.7834	0.6742	0.3669	0.5277	0.8196	0.7985	0.6079	0.4123	0.3514	0.661	0.5308	0.6829	0.5432	0.843	0.9734	0.824	0.9323	0.8544	0.9079	0.9809	0.7707	0.7997	0.8938	0.9664	0.7348	0.8083	0.8678	0.9209
TCGA-G4-6320-01A	17.56	0.2055	0.2134	0.04113	0.01651	0.1438	0.03475	0.04022	0.04708	0.03624	0.03578	0.02146	0.01372	0.03394	0.05191	0.7826	0.6529	0.049	12.18	0.7536	0.4622	0.9196	0.8157	0.5463	0.711	0.8669	0.7994	0.7777	0.1545	0.1457	0.5747	0.4746	0.7993	0.4679	0.7429	0.9565	0.8848	0.9316	0.5692	0.9243	0.9414	0.5684	0.8195	0.8912	0.9386	0.7265	0.7169	0.7507	0.9441
TCGA-A6-5665-01A	17.53	0.189	0.3217	0.03506	0.02504	0.2398	0.02935	0.03876	0.03808	0.03603	0.03824	0.03003	0.02161	0.06192	0.09715	0.8424	0.679	0.0297	14.34	0.7963	0.6352	0.8749	0.8403	0.4176	0.5293	0.6989	0.8816	0.6386	0.3204	0.2292	0.5794	0.5519	0.7261	0.4284	0.8101	0.9723	0.8301	0.9368	0.8674	0.9566	0.9809	0.7919	0.8762	0.9186	0.9559	0.7821	0.8336	0.8704	0.9338
TCGA-AA-3489-01A	17.49	0.4952	0.5427	0.05422	0.08444	0.2692	0.03907	0.04982	0.0656	0.05364	0.05503	0.01867	0.06913	0.1027	0.1303	0.8703	0.3693	0.0187	14.29	0.5637	0.3839	0.7775	0.6043	0.1307	0.5448	0.8453	0.8921	0.655	0.5645	0.6097	0.8568	0.7014	0.903	0.7314	0.8779	0.986	0.8615	0.9398	0.863	0.944	0.9869	0.8316	0.8446	0.9019	0.973	0.8037	0.8949	0.9053	0.9411
TCGA-A6-6137-01A	17.45	0.7587	0.5827	0.3619	0.5037	0.6648	0.6791	0.3454	0.3249	0.3755	0.3745	0.04996	0.3175	0.3322	0.3863	0.7127	0.2556	-0.0041	13.27	0.7446	0.4409	0.8394	0.7742	0.09359	0.4232	0.7746	0.826	0.6635	0.2898	0.4202	0.6897	0.599	0.6117	0.5898	0.8257	0.9688	0.8209	0.8832	0.5637	0.8634	0.9817	0.71	0.8119	0.8904	0.965	0.8301	0.7694	0.8531	0.9178
TCGA-AZ-4615-01A	17.28	0.2411	0.1483	0.03598	0.06355	0.2346	0.06056	0.04045	0.03802	0.03298	0.04877	0.03525	0.01502	0.04064	0.0801	0.5493	0.6874	-0.0195	10.76	0.7259	0.5844	0.8748	0.7134	0.2886	0.5374	0.8025	0.8367	0.7683	0.2482	0.2376	0.5994	0.4567	0.5206	0.4181	0.745	0.9693	0.8001	0.9224	0.6954	0.9154	0.9613	0.7374	0.625	0.8944	0.9316	0.6986	0.7592	0.7836	0.8938
TCGA-DM-A1HB-01A	17.28	0.1285	0.1313	0.06435	0.02505	0.2	0.03249	0.04439	0.0503	0.0335	0.03947	0.02614	0.02077	0.0389	0.05782	0.8342	0.4976	0.0239	11.74	0.653	0.5996	0.8325	0.7105	0.4322	0.6198	0.856	0.8842	0.5685	0.4835	0.3627	0.6301	0.4966	0.6536	0.5224	0.8472	0.9611	0.8035	0.9394	0.8444	0.9205	0.927	0.8415	0.8809	0.8951	0.9496	0.8156	0.663	0.7908	0.9393
TCGA-CM-5860-01A	17.27	0.1462	0.1562	0.04715	0.01457	0.1901	0.03336	0.03862	0.04207	0.03567	0.03522	0.02228	0.01713	0.03441	0.06065	0.8459	0.4029	-0.1224	10.43	0.5377	0.4869	0.7706	0.7313	0.5136	0.6943	0.8686	0.8043	0.5379	0.2751	0.2809	0.5227	0.3858	0.3313	0.3897	0.7379	0.9247	0.8228	0.9529	0.6268	0.9058	0.9353	0.7146	0.8701	0.8624	0.9566	0.6995	0.6749	0.8528	0.9443
TCGA-A6-6649-01A	17.23	0.2309	0.2572	0.04692	0.07771	0.2229	0.0484	0.04153	0.03996	0.0421	0.04493	0.02103	0.03574	0.06324	0.089	0.7395	0.6922	0.3351	14.08	0.7757	0.6162	0.8664	0.7011	0.08484	0.2696	0.8367	0.884	0.718	0.4498	0.3943	0.7246	0.5939	0.9057	0.6214		0.9846	0.9033	0.9515	0.8654	0.9594	0.9839	0.8553	0.8578	0.9227	0.9611	0.8208	0.8681	0.8944	0.9093
TCGA-A6-2686-01A	17.15	0.4238	0.5184	0.03292	0.03267	0.25	0.05333	0.03154	0.0509	0.03905	0.05045	0.02678	0.01949	0.04762	0.1078	0.789	0.5896	-0.03965	13.01	0.623	0.4998	0.8222	0.7253	0.3286	0.5196	0.675	0.7894	0.6036	0.7406	0.5294	0.7369	0.5808	0.8964	0.6059	0.8744	0.9515	0.8105	0.7461	0.6881	0.9122	0.7654	0.7526	0.7374	0.8229	0.9537	0.7147	0.6736	0.8409	0.9259
TCGA-G4-6302-01A	17.08	0.2055	0.2018	0.03289	0.01967	0.162	0.03318	0.04639	0.04023	0.03505	0.04132	0.02281	0.02082	0.03251	0.08556	0.7017	0.7211	0.0123	12.57	0.5275	0.3873	0.6104	0.5136	0.2254	0.4784	0.8237	0.8709	0.6333	0.7535	0.7692	0.6861	0.5994	0.7891	0.6334	0.7381	0.9733	0.849	0.9516	0.7179	0.916	0.925	0.7497	0.8273	0.8955	0.9698	0.7998	0.8263	0.8967	0.9202
TCGA-AZ-4684-01A	16.97	0.1586	0.2288	0.03217	0.0241	0.2542	0.06108	0.05032	0.03924	0.03371	0.0433	0.03068	0.02809	0.0375	0.06599	0.7329	0.3122	0.1339	12.15	0.6873	0.4478	0.8221	0.6743	0.1275	0.6601	0.7793	0.8734	0.688	0.3943	0.3744	0.7525	0.589	0.625	0.5616	0.8269	0.9677	0.736	0.9011	0.7431	0.9118	0.9527	0.6142	0.8097	0.878	0.9424	0.7405	0.6096	0.7904	0.9138
TCGA-CM-6162-01A	16.96	0.2279	0.319	0.03602	0.03219	0.191	0.03188	0.04654	0.04643	0.03502	0.04059	0.01996	0.01996	0.04404	0.07606	0.8793	0.6505	0.0163	11.44	0.6545	0.4343	0.7667	0.6483	0.08503	0.4888	0.8393	0.8485	0.6809	0.5805	0.5919	0.6744	0.5598	0.7919	0.5547	0.8145	0.9747	0.8211	0.9269	0.6263	0.9279	0.9728	0.7683	0.8579	0.8324	0.9539	0.733	0.7738	0.8879	0.9406
TCGA-A6-6138-01A	16.95	0.6818	0.7266	0.04576	0.01598	0.1915	0.03182	0.04763	0.05896	0.04937	0.0405	0.0239	0.01795	0.03465	0.06537	0.8376	0.4074	-0.1151	12.68	0.7544	0.5582	0.8368	0.763	0.4071	0.6811	0.8538	0.8851	0.689	0.3765	0.4317	0.73	0.6192	0.5685	0.6019	0.829	0.9813	0.7536	0.9401	0.8299	0.9298	0.9776	0.8211	0.8417	0.8831	0.9649	0.8279	0.8616	0.8906	0.933
TCGA-A6-5661-01A	16.95	0.1991	0.3361	0.04735	0.04995	0.1987	0.04586	0.07145	0.07619	0.05024	0.04913	0.02081	0.0329	0.07284	0.1129	0.8931	0.4397	0.0188	12.82	0.8494	0.6191	0.8721	0.8106	0.4086	0.4603	0.9037	0.9121	0.7942	0.3599	0.313	0.6081	0.5494		0.5048	0.8648	0.9807	0.7318	0.9423	0.9088	0.9086	0.9788	0.8784	0.8978	0.9213	0.9663	0.7287	0.907	0.8702	0.9193
TCGA-G4-6303-01A	16.94	0.4142	0.381	0.02951	0.02267	0.202	0.03637	0.04346	0.08607	0.03861	0.03744	0.01934	0.01464	0.03682	0.05992	0.8924	0.1871	0.2365	12.24	0.7758	0.5383	0.8661	0.8259	0.3581	0.7021	0.8415	0.8501	0.7387	0.1911	0.2287	0.6167	0.49	0.7592	0.5572	0.8665	0.9845	0.8525	0.9066	0.7392	0.887	0.9814	0.8027	0.8811	0.8862	0.9635	0.7118	0.8138	0.8619	0.9537
TCGA-A6-A56B-01A	16.87	0.1537	0.1166	0.04056	0.02254	0.1957	0.04263	0.03228	0.06244	0.0349	0.03073	0.02546	0.02073	0.02818	0.04839	0.7233	0.6556	0.3226	15.09	0.7251	0.5136	0.8642	0.7542	0.2393	0.7404	0.8129	0.8378	0.7647	0.4697	0.3599	0.7108	0.5355	0.868	0.6082	0.8527	0.9805	0.8693	0.9358	0.7233	0.9521	0.9793	0.8483	0.782	0.9059	0.9704	0.8915	0.8086	0.897	0.9447
TCGA-AZ-5407-01A	16.85	0.177	0.1242	0.04716	0.05012	0.2039	0.04672	0.03993	0.03783	0.03515	0.04798	0.02867	0.0375	0.05937	0.07243	0.7149	0.4459	-0.0352	9.72	0.6987	0.6789	0.8636	0.7436	0.6349	0.6765	0.8737	0.906	0.6193	0.2848	0.2181	0.6053	0.4917	0.7687	0.4454	0.7746	0.9787	0.8237	0.9329	0.653	0.9457	0.9615	0.6938	0.8161	0.8729	0.9441	0.8052	0.6092	0.8083	0.9345
TCGA-F4-6805-01A	16.84	0.6503	0.6943	0.1397	0.4317	0.4765	0.3667	0.1103	0.123	0.05909	0.0593	0.02396	0.0366	0.05922	0.08551	0.759	0.5731	0.0162	13.73	0.6861	0.5085	0.7636	0.6395	0.09154	0.438	0.8303	0.8772	0.6761	0.5499	0.5739	0.768	0.6108	0.8838	0.6656	0.8161	0.9818	0.8811	0.9502	0.8346	0.9111	0.9863	0.8338	0.8755	0.8952	0.9627	0.7385	0.8876	0.8996	0.9461
TCGA-CM-4751-01A	16.83	0.2701	0.3338	0.03697	0.106	0.232	0.0252	0.03726	0.04604	0.04058	0.04236	0.01955	0.04484	0.05032	0.09006	0.8757	0.5238	0.0069	12.44	0.5446	0.4606	0.8366	0.7296	0.4157	0.6061	0.8546	0.8634	0.498	0.5123	0.6024	0.7394	0.5938	0.6496	0.6183	0.8312	0.9837	0.5827	0.9362	0.7819	0.9249	0.917	0.7379	0.8466	0.8607	0.9514	0.7724	0.7401	0.8212	0.9354
TCGA-AD-A5EJ-01A	16.75	0.3363	0.3917	0.05555	0.02033	0.2055	0.0405	0.0465	0.06198	0.04112	0.03891	0.0273	0.01694	0.03419	0.05582	0.6787	0.5966	0.0145	12.79	0.7918	0.6477	0.8826	0.7619	0.4103	0.6251	0.8331	0.8691	0.5377	0.3368	0.3374	0.6898	0.4974	0.7874	0.522	0.8602	0.9831	0.8651	0.9492	0.9317	0.9518	0.9752	0.8214	0.7627	0.9117	0.9621	0.7637	0.8108	0.797	0.9329
TCGA-D5-5540-01A	16.72	0.8721	0.8728	0.5159	0.4991	0.442	0.4348	0.5404	0.4333	0.4947	0.7281	0.5249	0.387	0.5041	0.4724	0.8304	0.1633	0.0566	15.72	0.89	0.7225	0.9283	0.9459	0.248	0.8424	0.9117	0.9324	0.8253	0.1346	0.05018	0.5958	0.5817		0.4768		0.9749	0.9131	0.9471	0.8053	0.9136	0.9668	0.7723	0.7532	0.8909	0.9567	0.8088	0.8806	0.8624	0.8873
TCGA-CM-5341-01A	16.71	0.7312	0.6976	0.581	0.596	0.6422	0.7477	0.4903	0.5505	0.5894	0.6669	0.6588	0.4654	0.615	0.5507	0.8434	0.2769	0.0699	14.84	0.7243	0.5469	0.7787	0.6846	0.2569	0.6175	0.8473	0.8901	0.7311	0.39	0.3506	0.7315	0.532	0.8894	0.5775	0.8928	0.9732	0.836	0.8982	0.837	0.9237	0.9644	0.7903	0.8536	0.9244	0.9638	0.7159	0.8273	0.8765	0.9266
TCGA-A6-6782-01A	16.68	0.1699	0.4621	0.05159	0.05057	0.2472	0.0318	0.0418	0.06295	0.03336	0.04058	0.02224	0.037	0.04248	0.09891	0.7416	0.3161	-0.0146	13.2	0.6996	0.4125	0.8295	0.6949	0.07704	0.4728	0.8019	0.7027	0.7261	0.3985	0.4015	0.6342	0.4747	0.7417	0.4814	0.7545	0.9815	0.8328	0.9464	0.8016	0.9184	0.9752	0.8848	0.8328	0.9262	0.9637	0.7724	0.847	0.8811	0.9397
TCGA-CM-6168-01A	16.67	0.478	0.5235	0.3201	0.3332	0.4695	0.213	0.04944	0.09328	0.04656	0.04457	0.02491	0.03047	0.03931	0.08252	0.8273	0.6342	-0.0135	13.03	0.6354	0.4728	0.7835	0.649	0.3495	0.6505	0.8884	0.8787	0.5987	0.7085	0.6718	0.7849	0.6386	0.6474	0.6267	0.8486	0.9475	0.7957	0.9325	0.7081	0.9247	0.9545	0.7109	0.8858	0.8555	0.9597	0.6918	0.7951	0.8413	0.9427
TCGA-D5-7000-01A	16.65	0.2756	0.493	0.06276	0.028	0.2676	0.05224	0.05282	0.05045	0.04349	0.04537	0.02582	0.01828	0.04986	0.07697	0.8409	0.486	-0.0532	13.43	0.7087	0.6233	0.8671	0.7087	0.08091	0.5525	0.817	0.8378	0.6687	0.3418	0.3088	0.6835	0.601	0.8684	0.5964	0.7262	0.9277	0.7562	0.9206	0.6759	0.9495	0.9644	0.8141	0.8535	0.897	0.9474	0.7851	0.6463	0.7766	0.9344
TCGA-CM-4748-01A	16.62	0.7255	0.7002	0.04221	0.03674	0.2281	0.04076	0.04153	0.04494	0.03761	0.04406	0.03192	0.03157	0.04916	0.08556	0.6573	0.3547	0.0073	15.97	0.6514	0.4833	0.7701	0.6789	0.2421	0.6223	0.7958	0.8616	0.7236	0.2606	0.3756	0.7788	0.5869	0.9171	0.6168	0.8574	0.9824	0.8131	0.9295	0.7997	0.9366	0.9658	0.7818	0.8302	0.902	0.9586	0.6957	0.819	0.7866	0.9281
TCGA-AU-6004-01A	16.56	0.2024	0.19	0.03612	0.02736	0.1673	0.04232	0.04325	0.05308	0.03822	0.03873	0.01995	0.02098	0.05053	0.08312	0.7114	0.7583	0.0066	12.11	0.7316	0.5266	0.8104	0.6481	0.4899	0.5817	0.8662	0.8833	0.6392	0.5857	0.4905	0.6112	0.5009	0.7593	0.548	0.8088	0.9796	0.8328	0.9499	0.7697	0.9318	0.9716	0.826	0.8622	0.9011	0.9512	0.7448	0.8464	0.9032	0.9155
TCGA-D5-6927-01A	16.47	0.5535	0.6925	0.05456	0.02337	0.1968	0.05974	0.05071	0.06861	0.04223	0.0386	0.03097	0.02153	0.0432	0.05806	0.8245	0.5792	0.0042	12.35	0.4739	0.434	0.8209	0.6698	0.3487	0.6421	0.8028	0.8039	0.5986	0.5135	0.4531	0.6861	0.6129	0.5491	0.5945	0.7197	0.9143	0.7128	0.8886	0.7271	0.9303	0.9456	0.727	0.8457	0.898	0.9566	0.7991	0.7461	0.7976	0.9277
TCGA-D5-5539-01A	16.39	0.08181	0.1652	0.04106	0.02522	0.1727	0.01962	0.03339	0.06467	0.02513	0.02627	0.01797	0.01695	0.03983	0.07322	0.9365	0.4318	0.7162	11.65	0.7667	0.4113	0.8678	0.763	0.1087	0.3375	0.8508	0.7934	0.5488	0.2315	0.2685	0.6025	0.4904	0.6387	0.4631	0.829	0.9821	0.8519	0.9201	0.5231	0.9261	0.9747	0.8346	0.931	0.8529	0.9622	0.7129	0.8594	0.9098	0.8228
TCGA-CM-6167-01A	16.37	0.3278	0.414	0.0425	0.02202	0.1904	0.0278	0.04306	0.04362	0.03439	0.03067	0.02081	0.02689	0.0374	0.06838	0.8125	0.4144	0.3065	12.46	0.5758	0.4275	0.6666	0.6258	0.3844	0.6258	0.8327	0.7687	0.6298	0.6202	0.5609	0.7907	0.6601	0.8524	0.6601	0.8562	0.982	0.8458	0.9321	0.7929	0.9471	0.9613	0.807	0.8011	0.9047	0.9715	0.7656	0.8053	0.8808	0.9368
TCGA-AY-6386-01A	16.36	0.7132	0.6969	0.4293	0.5793	0.6429	0.6411	0.3624	0.4288	0.409	0.4039	0.2114	0.2118	0.3698	0.2854	0.589	0.3448	0.0005	12.09	0.756	0.5476	0.8504	0.718	0.3993	0.6408	0.8572	0.8714	0.6758	0.2918	0.3042	0.6645	0.5423	0.4969	0.5289	0.844	0.9803	0.7679	0.958	0.7753	0.8997	0.9797	0.8485	0.8156	0.8875	0.9509	0.759	0.8337	0.8806	0.9306
TCGA-F4-6809-01A	16.35	0.7299	0.7211	0.3152	0.4417	0.5091	0.4351	0.3444	0.3584	0.4045	0.4014	0.2483	0.3012	0.366	0.3411	0.8904	0.3645	0.0563	11.71	0.6836	0.5496	0.8451	0.6864	0.1286	0.4446	0.8641	0.9075	0.6213	0.4098	0.4947	0.7014	0.5752	0.7663	0.5507		0.968	0.8812	0.9394	0.856	0.8942	0.9773	0.8461	0.9064	0.919	0.9648	0.7519	0.9034	0.9313	0.9357
TCGA-D5-6530-01A	16.35	0.5584	0.6701	0.03879	0.01944	0.1605	0.03258	0.04064	0.04511	0.03648	0.04864	0.02701	0.0224	0.04054	0.06527	0.7192	0.8489	0.0101	13.25	0.7437	0.505	0.832	0.6924	0.422	0.4754	0.8689	0.8068	0.6866	0.2255	0.2624	0.571	0.5062	0.3749	0.4916	0.8307	0.9763	0.8894	0.9465	0.8172	0.9427	0.981	0.831	0.8274	0.8881	0.9568	0.8579	0.7983	0.8671	0.9224
TCGA-DM-A28K-01A	16.35	0.06281	0.07467	0.04323	0.01512	0.1889	0.02942	0.04391	0.0576	0.03501	0.03688	0.01874	0.01241	0.03229	0.05801	0.9157	0.6489	0.3894	13.61	0.674	0.3935	0.7665	0.8772	0.07656	0.4357	0.8493	0.8573	0.5723	0.0744	0.1015	0.4181	0.3242	0.2777	0.3352	0.8549	0.9391	0.6312	0.8917	0.5831	0.903	0.9514	0.7317	0.9099	0.8586	0.9664	0.7769	0.6365	0.8595	0.9447
TCGA-A6-6653-01A	16.34	0.09436	0.1115	0.03996	0.03438	0.1664	0.03526	0.02867	0.04367	0.04899	0.04436	0.02624	0.01632	0.03187	0.06378	0.7774	0.6183	0.0355	13.94	0.8058	0.7654	0.8536	0.8244	0.4224	0.5363	0.8518	0.9149	0.5931	0.219	0.2576	0.4297	0.3665	0.3311	0.3708	0.7584	0.9729	0.8773	0.9478	0.671	0.9465	0.986	0.8055	0.8923	0.9315	0.9591	0.9085	0.8713	0.9222	0.9221
TCGA-G4-6306-01A	16.3	0.5779	0.3573	0.05029	0.01834	0.2072	0.05906	0.03589	0.06102	0.03232	0.04728	0.02196	0.01898	0.02476	0.0493	0.7762	0.2078	-0.0971	13.95	0.711	0.5451	0.9332	0.873	0.4356	0.7133	0.9027	0.8843	0.652	0.2126	0.3065	0.5498	0.4857	0.261	0.5024	0.7688	0.9796	0.8776	0.9474	0.6465	0.9097	0.9816	0.6274	0.8125	0.9201	0.9634	0.8839	0.7732	0.8297	0.9251
TCGA-QL-A97D-01A	16.28	0.8052	0.809	0.2471	0.5249	0.553	0.1534	0.2554	0.2952	0.2283	0.1898	0.07478	0.3957	0.4675	0.351	0.5764	0.1631	0.2061	13.04	0.7341	0.5992	0.8771	0.7826	0.2739	0.6818	0.8194	0.8181	0.66	0.2679	0.2129	0.743	0.5288	0.4539	0.5274	0.8172	0.9807	0.8324	0.929	0.8141	0.9183	0.9806	0.7173	0.8159	0.8889	0.9575	0.6961	0.6562	0.8141	0.8877
TCGA-AY-6196-01A	16.28	0.1734	0.2167	0.03894	0.01586	0.1791	0.02094	0.02784	0.04948	0.03219	0.03393	0.01509	0.01813	0.03423	0.06285	0.7986	0.7455	1.031	14.39	0.5716	0.2723	0.6296	0.3327	0.08637	0.2911	0.8458	0.9052	0.7854	0.4758	0.4634	0.7766	0.7159	0.6544	0.6891	0.8637	0.9793	0.8159	0.9579	0.7617	0.9451	0.9837	0.8281	0.8766	0.8977	0.9716	0.8641	0.8482	0.9181	0.9514
TCGA-CK-4950-01A	16.27	0.4036	0.3839	0.03905	0.05087	0.2128	0.03862	0.04173	0.04087	0.03623	0.03779	0.01884	0.04036	0.04769	0.07655	0.6531	0.3056	-0.0446	12.61	0.6395	0.5786	0.8365	0.6628	0.3611	0.616	0.8695	0.906	0.7679	0.3142	0.3244	0.7083	0.5781	0.8236	0.5739	0.8475	0.9836	0.841	0.9572	0.6714	0.9539	0.9632	0.7947	0.7111	0.9031	0.9578	0.8574	0.7494	0.82	0.9388
TCGA-AA-3494-01A	16.25	0.3931	0.5523	0.02953	0.02499	0.2007	0.05907	0.07621	0.07631	0.0423	0.07081	0.04374	0.0164	0.0411	0.04065	0.5131	0.3406	-0.4533	10.47	0.779	0.4368	0.9048	0.7507	0.0698	0.3504	0.6249	0.8403	0.6435	0.2257	0.184	0.6813	0.4936	0.761	0.469	0.7728	0.9702	0.8481	0.9314	0.9314	0.8967	0.9753	0.796	0.6567	0.8979	0.9298	0.787	0.6507	0.7523	0.8972
TCGA-DM-A280-01A	16.25	0.1404	0.1882	0.0306	0.01781	0.1902	0.02755	0.04028	0.04529	0.02849	0.03887	0.02234	0.01706	0.0323	0.0433	0.8127	0.7272	-0.0127	12.05	0.7221	0.4171	0.7908	0.6195	0.08357	0.6402	0.8163	0.8736	0.6806	0.6412	0.6176	0.7814	0.6016	0.8925	0.6122	0.8765	0.9801	0.7994	0.8962	0.7428	0.9384	0.9675	0.7246	0.8787	0.874	0.962	0.7173	0.8194	0.8663	0.936
TCGA-AA-3663-01A	16.21	0.8632	0.8332	0.4642	0.4371	0.5162	0.5241	0.3181	0.3889	0.4273	0.5373	0.3271	0.2741	0.389	0.3617	0.704	0.8313	-0.0319	10.87	0.7776	0.6444	0.9067	0.7304	0.6751	0.697	0.8825	0.9202	0.8084	0.1944	0.2448	0.7971	0.6771	0.8435	0.6612	0.8292	0.977	0.8709	0.9528	0.8899	0.9434	0.9828	0.6668	0.793	0.9118	0.932	0.7791	0.8238	0.8711	0.8827
TCGA-G4-6627-01A	16.2	0.4849	0.498	0.1168	0.2446	0.2927	0.109	0.04721	0.08226	0.05147	0.05026	0.02456	0.01972	0.09856	0.09167	0.8075	0.4658	0.0482	11.85	0.6801	0.5175	0.7734	0.6397	0.3011	0.5758	0.8204	0.8562	0.6131	0.7362	0.7444	0.783	0.6453	0.7931	0.649	0.8645	0.9803	0.7075	0.8967	0.7295	0.9517	0.9745	0.7683	0.8302	0.8998	0.9701	0.8075	0.7771	0.8745	0.9365
TCGA-D5-6926-01A	16.2	0.4125	0.5334	0.06971	0.3463	0.3868	0.06285	0.06596	0.06986	0.05832	0.04198	0.03026	0.02166	0.03753	0.06015	0.7502	0.3771	0.0551	13.67	0.7172	0.545	0.8271	0.6642	0.3803	0.5676	0.8287	0.8238	0.6779	0.3201	0.4756	0.6084	0.5726	0.5403	0.5635	0.6575	0.9101	0.8213	0.9441	0.58	0.9284	0.9547	0.775	0.7415	0.8873	0.9393	0.7319	0.7504	0.8705	0.9186
TCGA-D5-5538-01A	16.2	0.13	0.5206	0.4496	0.6615	0.6024	0.2474	0.1209	0.1335	0.395	0.1117	0.02734	0.4483	0.4714	0.252	0.7509	0.2486	0.0323	10.97	0.7122	0.4247	0.8282	0.7695	0.4832	0.5688	0.8245	0.8866	0.5435	0.4192	0.341	0.6339	0.4639	0.7627	0.4748	0.856	0.9074	0.8217	0.819	0.5357	0.9033	0.9782	0.5781	0.8973	0.8313	0.9562	0.6446	0.5849	0.7956	0.9439
TCGA-AA-3697-01A	16.18	0.7861	0.7493	0.05838	0.3444	0.4178	0.1926	0.071	0.08877	0.1243	0.2194	0.05265	0.02396	0.0435	0.07767	0.5334	0.1801	0.13	13.02	0.7109	0.4041	0.8782	0.7611	0.1138	0.6779	0.8185	0.843	0.6868	0.1508	0.155	0.6096	0.5133	0.5676	0.5752	0.7991	0.9786	0.8711	0.9488	0.7856	0.9163	0.9784	0.6951	0.8907	0.8943	0.9608	0.7102	0.8343	0.8914	0.9166
TCGA-CM-6171-01A	16.12	0.8379	0.849	0.3785	0.137	0.2732	0.03898	0.03782	0.06203	0.03222	0.03546	0.01967	0.01359	0.03057	0.06096	0.8234	0.7736	-0.0197	12.6	0.8378	0.575	0.9453	0.8249	0.4292	0.5512	0.8428	0.8621	0.762	0.4497	0.2296	0.5258	0.4236	0.3454	0.5112	0.8335	0.9677	0.8497	0.9141	0.8312	0.9305	0.9816	0.859	0.8899	0.8763	0.9624	0.801	0.871	0.8959	0.9503
TCGA-AD-6889-01A	16.1	0.517	0.5959	0.2062	0.5055	0.5593	0.4772	0.1209	0.1214	0.04243	0.0444	0.02471	0.02139	0.03631	0.04515	0.8524	0.7566	0.0062	11.97	0.8214	0.6715	0.8923	0.849	0.4019	0.5681	0.852	0.8899	0.7083	0.151	0.107	0.5523	0.4418	0.4627	0.4549	0.6632	0.9514	0.8581	0.9339	0.7898	0.9477	0.9771	0.8206	0.8774	0.9031	0.9363	0.7945	0.7394	0.8057	0.9439
TCGA-AY-5543-01A	16.08	0.1304	0.2481	0.04704	0.01746	0.1879	0.03558	0.03729	0.04107	0.036	0.04333	0.02078	0.02887	0.05906	0.08775	0.7727	0.2195	0.0125	12.35	0.8076	0.4749	0.8743	0.7743	0.09686	0.3628	0.8929	0.9054	0.6843	0.3533	0.3158	0.5861	0.5719		0.5158	0.8394	0.9768	0.8784	0.9269	0.4991	0.9134	0.9821	0.7421	0.8804	0.8689	0.9672	0.764	0.8903	0.8649	0.9304
TCGA-G4-6322-01A	16.07	0.8485	0.9118	0.7059	0.7495	0.7843	0.8585	0.7801	0.8337	0.8854	0.8994	0.836	0.522	0.8345	0.781	0.6622	0.5355	0.0805	13.84	0.7758	0.6178	0.8957	0.8089	0.3992	0.6612	0.8041	0.8854	0.6783	0.1022	0.2253	0.7219	0.6214	0.5903	0.5808	0.7628	0.9762	0.7581	0.949	0.4845	0.9335	0.8741	0.4951	0.6699	0.7098	0.846	0.5455	0.5254	0.6117	0.9108
TCGA-AZ-6606-01A	16.03	0.2652	0.2862	0.0515	0.02568	0.1814	0.0214	0.03856	0.04722	0.03944	0.03695	0.01744	0.01747	0.03951	0.06858	0.867	0.5043	0.5732	11	0.8244	0.7207	0.9193	0.7959	0.5613	0.7428	0.887	0.9044	0.7019	0.1296	0.18	0.624	0.5131	0.7922	0.5337	0.8278	0.9779	0.8591	0.9644	0.905	0.9301	0.8989	0.772	0.8947	0.9188	0.9522	0.7585	0.8439	0.9227	0.9442
TCGA-CK-5912-01A	16.03	0.1981	0.698	0.6981	0.7605	0.7297	0.7273	0.5295	0.7246	0.04764	0.05342	0.02801	0.02055	0.05649	0.09691	0.8022	0.1097	0.2699	12.8	0.7427	0.4686	0.899	0.8633	0.09727	0.6129	0.7638	0.7866	0.6896	0.1002	0.068	0.6465	0.4755	0.9087	0.4598	0.9115	0.9795	0.7833	0.873	0.738	0.9127	0.9584	0.7654	0.8939	0.8425	0.9619	0.6992	0.8496	0.8861	0.9392
TCGA-D5-6928-01A	16.03	0.1913	0.366	0.06648	0.07632	0.2742	0.06084	0.1263	0.1501	0.04941	0.04009	0.02661	0.03814	0.07261	0.1287	0.7333	0.5631	-0.0287	13.12	0.6865	0.5104	0.7807	0.6069	0.2975	0.5612	0.7959	0.7267	0.6828	0.7698	0.6017	0.7019	0.6616	0.872	0.6807	0.685	0.9463	0.8664	0.9424	0.6698	0.9394	0.7907	0.669	0.791	0.8515	0.9362	0.7411	0.7189	0.8156	0.9385
TCGA-A6-5667-01A	16.02	0.7671	0.8065	0.03829	0.03943	0.1816	0.03413	0.2525	0.318	0.03833	0.05412	0.02823	0.01743	0.07023	0.09619	0.7065	0.2052	-0.0133	12.86	0.7299	0.4349	0.877	0.7145	0.3255	0.6991	0.8833	0.8889	0.7441	0.345	0.3259	0.5988	0.5032		0.5058	0.7969	0.9644	0.8414	0.9431	0.7749	0.9136	0.9763	0.8185	0.8561	0.9323	0.959	0.7814	0.8766	0.8908	0.9301
TCGA-AD-6963-01A	16.01	0.4117	0.6489	0.03911	0.03292	0.2203	0.05726	0.05584	0.05922	0.04378	0.05729	0.03059	0.02745	0.03903	0.1023	0.7087	0.493	-0.0266	13.34	0.7082	0.4979	0.8266	0.6507	0.093	0.4987	0.8302	0.8286	0.6426	0.5193	0.5059	0.6393	0.5927	0.608	0.5691	0.6169	0.91	0.7881	0.9072	0.7178	0.9268	0.9546	0.7368	0.878	0.8592	0.9534	0.7258	0.735	0.8688	0.9305
TCGA-A6-6654-01A	15.98	0.7881	0.6818	0.4369	0.4755	0.5123	0.4066	0.2829	0.3485	0.4734	0.516	0.2353	0.3394	0.4878	0.3749	0.776	0.5003	0.2613	12.3	0.6757	0.486	0.7604	0.6159	0.4483	0.6425	0.8603	0.8878	0.7235	0.6724	0.6854	0.8307	0.7396		0.7154	0.7789	0.9741	0.8408	0.9276	0.8035	0.9193	0.9748	0.8236	0.8765	0.912	0.9573	0.7557	0.8604	0.8846	0.9265
TCGA-CM-5862-01A	15.98	0.7013	0.8287	0.035	0.01474	0.2168	0.02653	0.04117	0.03518	0.03293	0.03489	0.02279	0.01701	0.02733	0.05404	0.8434	0.2527	0.2064	15.16	0.7537	0.4351	0.8541	0.8586	0.09791	0.7377	0.8534	0.837	0.6965	0.1589	0.3265	0.6663	0.4994	0.543	0.4976	0.8162	0.9813	0.8857	0.9212	0.7663	0.956	0.9815	0.8152	0.8316	0.8805	0.9561	0.7101	0.7664	0.861	0.937
TCGA-AZ-5403-01A	15.97	0.1759	0.3918	0.04126	0.02125	0.2195	0.03769	0.04666	0.05288	0.04214	0.04187	0.02612	0.01728	0.04277	0.06938	0.6956	0.4295	-0.0556	11.19	0.5699	0.4858	0.8098	0.6984	0.1046	0.6697	0.7911	0.7714	0.5069	0.3891	0.3398	0.6311	0.4821	0.6595	0.5211	0.8656	0.9734	0.8118	0.9062	0.6387	0.9097	0.9145	0.5428	0.8881	0.8429	0.9489	0.6707	0.5601	0.7714	0.9367
TCGA-CM-5863-01A	15.96	0.1395	0.1463	0.04956	0.02152	0.2021	0.02306	0.04719	0.04326	0.03995	0.04283	0.02104	0.02109	0.03868	0.06615	0.7975	0.6465	0.1925	10.95	0.6476	0.3868	0.7526	0.6481	0.3253	0.5554	0.8659	0.8936	0.6177	0.3944	0.4762	0.6964	0.5997	0.568	0.5634	0.8172	0.9815	0.6974	0.9356	0.7742	0.9293	0.8713	0.7689	0.782	0.873	0.9581	0.8279	0.7503	0.8342	0.9448
TCGA-F4-6806-01A	15.94	0.1236	0.1744	0.04691	0.05181	0.2414	0.03572	0.05916	0.06006	0.03582	0.05501	0.01964	0.06144	0.06372	0.09708	0.8375	0.3739	0.0436	11.45	0.7375	0.4739	0.8769	0.7482	0.1545	0.5784	0.8411	0.7323	0.5699	0.281	0.3347	0.6698	0.534	0.8187	0.5288	0.8569	0.9772	0.7035	0.8992	0.8819	0.9307	0.9844	0.8182	0.888	0.8635	0.973	0.8348	0.7917	0.8795	0.9508
TCGA-G4-6314-01A	15.93	0.6518	0.7464	0.3004	0.3221	0.3864	0.2193	0.1425	0.1973	0.2959	0.3004	0.09911	0.2694	0.2898	0.2617	0.6536	0.4638	-0.0328	14.25	0.66	0.4169	0.7849	0.6361	0.0861	0.3745	0.8534	0.8674	0.7075	0.437	0.5081	0.7595	0.5989	0.8328	0.6073	0.8195	0.9781	0.7611	0.9467	0.8758	0.9195	0.9698	0.8366	0.8591	0.9005	0.9672	0.8594	0.8815	0.8651	0.9276
TCGA-D5-6533-01A	15.92	0.7324	0.7784	0.04697	0.02505	0.1746	0.03559	0.03691	0.03186	0.03409	0.03135	0.02251	0.02074	0.03646	0.05885	0.7227	0.2091	0.1817	15.13	0.7496	0.5998	0.8008	0.7167	0.1284	0.6979	0.8529	0.9071	0.72	0.3004	0.1767	0.7296	0.5528	0.877	0.5924	0.8393	0.9741	0.852	0.8982	0.8958	0.936	0.9805	0.7908	0.8617	0.9072	0.9667	0.7814	0.8864	0.8735	0.9362
TCGA-D5-6924-01A	15.9	0.7259	0.7802	0.6004	0.5738	0.6594	0.5912	0.4673	0.4592	0.3591	0.4846	0.07868	0.2195	0.2392	0.2202	0.8218	0.2706	0.0929	14.16	0.7189	0.5299	0.8452	0.7049	0.1189	0.6151	0.8333	0.8182	0.7108	0.2931	0.2669	0.6685	0.598	0.5457	0.6044	0.774	0.9121	0.8173	0.8775	0.8252	0.9472	0.9665	0.7817	0.8555	0.8735	0.9672	0.8044	0.801	0.8779	0.9413
TCGA-CM-6169-01A	15.88	0.2958	0.5348	0.1384	0.02491	0.1757	0.03909	0.0437	0.06802	0.03268	0.05522	0.08269	0.02058	0.02858	0.07676	0.704	0.3661	-0.102	10.88	0.6136	0.5006	0.8677	0.6975	0.3051	0.6021	0.8365	0.8495	0.6705	0.3834	0.3133	0.589	0.4377	0.5722	0.5085	0.7836	0.9545	0.7513	0.9482	0.599	0.9187	0.9365	0.6082	0.8164	0.8102	0.9468	0.7169	0.5403	0.6887	0.938
TCGA-AM-5821-01A	15.87	0.4207	0.3996	0.05507	0.08108	0.404	0.0843	0.1445	0.1094	0.06863	0.273	0.08571	0.02421	0.1933	0.2679	0.5565	0.3687	-0.0194	14.65	0.7674	0.5959	0.8895	0.7686	0.3402	0.5026	0.8643	0.6936	0.5238	0.2196	0.3179	0.6268	0.5747	0.5447	0.5375	0.8792	0.9777	0.7329	0.8041	0.6013	0.8618	0.9423	0.6462	0.8293	0.8227	0.9399	0.7111	0.6735	0.8341	0.9131
TCGA-D5-6898-01A	15.85	0.3386	0.7115	0.0374	0.31	0.3201	0.1195	0.2277	0.2023	0.06254	0.04075	0.02604	0.02078	0.04393	0.07736	0.8304	0.2877	-0.0147	12.47	0.7259	0.5599	0.8497	0.7223	0.439	0.7061	0.8525	0.8187	0.6844	0.2859	0.3591	0.7677	0.6653	0.8613	0.6912	0.7529	0.9547	0.8045	0.9068	0.8433	0.9355	0.9186	0.6026	0.8388	0.8677	0.9557	0.7136	0.6969	0.8364	0.928
TCGA-A6-A566-01A	15.85	0.3211	0.4964	0.2124	0.5384	0.5607	0.1871	0.2347	0.3097	0.5366	0.2062	0.05114	0.1012	0.1961	0.2544	0.8552	0.5403	-0.0267	12.82	0.6563	0.515	0.784	0.6739	0.4197	0.6342	0.8228	0.8688	0.6149	0.5752	0.6771	0.8185	0.6726	0.7968	0.6481	0.8527	0.9784	0.8041	0.9053	0.7233	0.9268	0.9036	0.7015	0.7663	0.8649	0.9635	0.7811	0.6628	0.8475	0.9337
TCGA-A6-2681-01A	15.85	0.1288	0.09639	0.0392	0.01875	0.2493	0.04959	0.046	0.0557	0.03255	0.04338	0.03372	0.04397	0.03945	0.06757	0.6509	0.3433	0.3135	13.09	0.6439	0.4745	0.7846	0.7052	0.1791	0.5951	0.817	0.7925	0.5172	0.1871	0.1801	0.5608	0.3971	0.5176	0.3787	0.7972	0.9621	0.8407	0.9395	0.8485	0.9242	0.9471	0.7661	0.8856	0.8594	0.9572	0.7882	0.7703	0.8551	0.9298
TCGA-CK-6748-01A	15.85		0.6293	0.04307	0.01578	0.1959	0.03939	0.0601	0.07289	0.0489	0.06039	0.02397	0.01563	0.03056	0.04805	0.5532	0.5669	-0.3513	15.2	0.7936	0.7046	0.878	0.863	0.2383	0.6883	0.8877	0.8993	0.749	0.1847	0.2188	0.7308	0.5569	0.881	0.5825		0.9824	0.9146	0.9304	0.9361	0.8933	0.981	0.8342	0.8567	0.9141	0.9558	0.7967	0.931	0.8815	0.9428
TCGA-F4-6703-01A	15.79	0.219	0.3945	0.05996	0.04028	0.2222	0.03096	0.05183	0.06514	0.07388	0.04499	0.02098	0.03689	0.05909	0.1173	0.8213	0.7618	0.0384	10.49	0.5585	0.4189	0.7153	0.6066	0.2031	0.4975	0.8418	0.8807	0.6617	0.7115	0.8003	0.8277	0.6829	0.6975	0.669	0.8271	0.9735	0.8197	0.903	0.69	0.9339	0.9714	0.7933	0.8663	0.8815	0.9706	0.7007	0.8607	0.873	0.9374
TCGA-AA-3511-01A	15.78	0.6111	0.2658	0.07963	0.02593	0.2095	0.02582	0.03394	0.04902	0.0488	0.03352	0.02676	0.0148	0.03199	0.06116	0.8485	0.4761	0.0918	14.81	0.7566	0.5703	0.8802	0.7558	0.3362	0.7314	0.8953	0.8988	0.6983	0.2519	0.2544	0.6146	0.5526		0.5547		0.9788	0.8884	0.9566	0.7585	0.9045	0.9811	0.8182	0.8715	0.8915	0.9473	0.8281	0.7935	0.8929	0.9527
TCGA-CK-5914-01A	15.77	0.2585	0.6727	0.04468	0.04448	0.4465	0.119	0.04495	0.06078	0.03754	0.04891	0.02772	0.01206	0.04017	0.05098	0.6955	0.2672	-0.1073	13.93	0.8373	0.5401	0.9124	0.8294	0.2247	0.7838	0.8942	0.8875	0.8099	0.176	0.2329	0.6665	0.5672	0.8378	0.5934	0.7784	0.9815	0.8868	0.9207	0.861	0.9156	0.983	0.8744	0.8621	0.9188	0.9699	0.8568	0.9217	0.9149	0.9253
TCGA-CM-4746-01A	15.76	0.4485	0.3825	0.334	0.4554	0.4914	0.2665	0.05069	0.05455	0.02918	0.0639	0.02628	0.01511	0.02951	0.06047	0.7821	0.6873	0.455	11.6	0.7666	0.4426	0.8597	0.7666	0.1959	0.7879	0.8332	0.8856	0.8203	0.2637	0.3016	0.7694	0.679	0.7869	0.6645	0.8037	0.969	0.8174	0.9321	0.8823	0.9322	0.9746	0.8017	0.6723	0.9043	0.9479	0.8968	0.795	0.7437	0.8785
TCGA-CK-4948-01B	15.73	0.1075	0.4062	0.0514	0.0163	0.1916	0.03332	0.08382	0.1352	0.04523	0.04208	0.0236	0.01603	0.04047	0.07607	0.6635	0.3749	-0.0707	13.16	0.6995	0.4594	0.8151	0.7244	0.1635	0.5314	0.8387	0.8272	0.614	0.4095	0.4801	0.8435	0.702		0.6648	0.8164	0.9471	0.7444	0.878	0.6419	0.8639	0.8886	0.6628	0.8654	0.8781	0.9281	0.7504	0.6819	0.8201	0.928
TCGA-G4-6628-01A	15.72	0.7657	0.6799	0.3751	0.4539	0.5208	0.3734	0.09978	0.1005	0.05362	0.04892	0.0243	0.02012	0.05142	0.2987	0.7379	0.4072	-0.0221	11.72	0.7799	0.602	0.859	0.7218	0.3833	0.718	0.8491	0.7577	0.5791	0.925	0.7318	0.7628	0.6827	0.891	0.6447	0.8241	0.9804	0.6793	0.9505	0.6868	0.922	0.9223	0.6877	0.8713	0.8128	0.9404	0.774	0.7772	0.8265	0.933
TCGA-AU-3779-01A	15.7	0.1296	0.1714	0.03448	0.02049	0.1753	0.02959	0.03496	0.04777	0.0275	0.03798	0.02303	0.01451	0.03891	0.06305	0.6676	0.2984	0.1822	15.36	0.761	0.6488	0.8986	0.7088	0.1145	0.6664	0.8495	0.8739	0.7034	0.2335	0.2512	0.6379	0.5461		0.5368	0.811	0.9852	0.874	0.9419	0.9052	0.9086	0.9699	0.8254	0.8036	0.9063	0.9555	0.8514	0.9208	0.9101	0.9344
TCGA-G4-6309-01A	15.67	0.3457	0.2835	0.05049	0.02012	0.2069	0.03105	0.04052	0.04117	0.0413	0.03777	0.01767	0.02262	0.03261	0.05861	0.8417	0.8475	0.0441	11.96	0.6223	0.4268	0.885	0.8091	0.4651	0.7811	0.8632	0.9051	0.7689	0.1683	0.1899	0.5074	0.4324	0.6971	0.4315	0.866	0.9849	0.5166	0.8494	0.5125	0.935	0.9856	0.5706	0.7361	0.8681	0.9431	0.7429	0.5885	0.7299	0.9399
TCGA-CA-5255-01A	15.63	0.2475	0.2532	0.04177	0.02236	0.2302	0.03259	0.03473	0.04379	0.03497	0.04085	0.02278	0.02451	0.04333	0.08893	0.8158	0.5007	0.1556	11.41	0.6587	0.5286	0.7687	0.6576	0.3862	0.6315	0.8503	0.7983	0.6315	0.6087	0.5049	0.7452	0.6578	0.7124	0.6405	0.8415	0.9798	0.8671	0.9498	0.9111	0.9386	0.9791	0.8392	0.8398	0.9121	0.9684	0.8438	0.8325	0.8985	0.9318
TCGA-A6-2685-01A	15.61	0.2271	0.3015	0.04454	0.02461	0.2169	0.04654	0.03584	0.05344	0.04384	0.04947	0.02605	0.0206	0.03929	0.07421	0.815	0.3838	-0.0191	13.38	0.5982	0.363	0.7512	0.6013	0.06979	0.5474	0.7991	0.753	0.623	0.3727	0.4022	0.6302	0.5088	0.4286	0.4924	0.8437	0.9728	0.8282	0.9218	0.7113	0.9173	0.9708	0.7071	0.8017	0.8499	0.9723	0.7426	0.8081	0.8857	0.9382
TCGA-F4-6854-01A	15.6	0.4733	0.7675	0.4436	0.5056	0.5205	0.428	0.1407	0.1693	0.07804	0.07326	0.03784	0.02544	0.05174	0.348	0.8311	0.3138	0.021	13.53	0.7246	0.523	0.8384	0.6922	0.1126	0.5386	0.8347	0.8124	0.6933	0.2362	0.3202	0.6264	0.578	0.7089	0.5657	0.6425	0.9381	0.8447	0.9235	0.8509	0.9421	0.9573	0.7865	0.8769	0.9029	0.9601	0.7396	0.8269	0.895	0.9352
TCGA-AD-6548-01A	15.59	0.5123	0.4049	0.08122	0.4322	0.296	0.03805	0.0558	0.09023	0.06775	0.05892	0.02676	0.3931	0.135	0.3787	0.6824	0.3901	-0.0373	11.65	0.7537	0.6211	0.8177	0.6885	0.4278	0.5853	0.857	0.9072	0.7075	0.4003	0.4762	0.7052	0.6043	0.8745	0.5971		0.9793	0.8604	0.932	0.8178	0.9181	0.9664	0.704	0.8654	0.8661	0.9608	0.7579	0.7332	0.8081	0.9477
TCGA-D5-6932-01A	15.57	0.8009	0.8198	0.05863	0.4087	0.4642	0.07278	0.409	0.4074	0.04513	0.05082	0.03444	0.02047	0.04125	0.06622	0.8168	0.2346	-0.1424	14.02	0.7712	0.5518	0.8606	0.7577	0.1313	0.6648	0.8058	0.8675	0.6819	0.2323	0.1707	0.6413	0.5894	0.5092	0.6186	0.746	0.956	0.8379	0.916	0.7349	0.9404	0.9652	0.8318	0.8402	0.882	0.966	0.7124	0.8461	0.8818	0.9495
TCGA-AY-A69D-01A	15.56	0.8503	0.8467	0.04341	0.03937	0.2377	0.06148	0.05485	0.05596	0.03752	0.03803	0.02796	0.01977	0.05282	0.07112	0.7186	0.3616	0.3626	12.46	0.7952	0.5995	0.8776	0.7642	0.3846	0.725	0.8018	0.8769	0.5772	0.2653	0.1806	0.53	0.4372	0.4446	0.4327	0.8354	0.8063	0.8756	0.9448	0.8448	0.9226	0.9673	0.7735	0.896	0.8925	0.9409	0.7111	0.6487	0.7081	0.9412
TCGA-NH-A6GA-01A	15.54	0.371	0.4988	0.03335	0.02191	0.2063	0.03434	0.04165	0.047	0.02889	0.03256	0.01933	0.01637	0.0419	0.05277	0.8152	0.5473	0.5758	16.38	0.7159	0.509	0.8772	0.7406	0.4143	0.5967	0.7904	0.8885	0.7765	0.2129	0.2539	0.6692	0.5376	0.5753	0.5369	0.8629	0.9325	0.8445	0.9345	0.7937	0.9012	0.972	0.7813	0.9067	0.8911	0.9684	0.8301	0.7327	0.8989	0.9432
TCGA-AA-3662-01A	15.53	0.1527	0.1779	0.03553	0.01794	0.1894	0.02722	0.03992	0.04866	0.0354	0.04164	0.02236	0.01416	0.03208	0.05894	0.5613	0.2879	0.1084	12.79	0.7125	0.3759	0.8345	0.7036	0.09985	0.6565	0.8886	0.7163	0.7078	0.2232	0.2329	0.5874	0.4759	0.6149	0.4554	0.8037	0.9437	0.6697	0.9071	0.3863	0.9256	0.8725	0.6758	0.8766	0.9068	0.9113	0.6519	0.6457	0.7325	0.939
TCGA-AY-A54L-01A	15.49	0.1941	0.2034	0.0452	0.04433	0.1786	0.04117	0.0524	0.04995	0.06433	0.05704	0.03501	0.03459	0.04749	0.06713	0.7556	0.2503	-0.1215	14.35	0.7387	0.4596	0.8499	0.8001	0.3952	0.6829	0.5991	0.6629	0.5109	0.192	0.2571	0.6346	0.4862	0.6031	0.4916	0.8206	0.9812	0.7558	0.9092	0.6935	0.932	0.9191	0.6477	0.7372	0.827	0.9383	0.7373	0.5384	0.646	0.9225
TCGA-SS-A7HO-01A	15.43	0.13	0.08286	0.03899	0.03352	0.2559	0.05323	0.04607	0.06346	0.04166	0.04976	0.0337	0.01949	0.05551	0.05603	0.7151	0.1725	-0.2099	16.54	0.8091	0.5286	0.9089	0.8412	0.4344	0.7281	0.7856	0.8503	0.7383	0.1081	0.2312	0.6542	0.4932	0.8208	0.4993	0.8382	0.8568	0.7493	0.9277	0.762	0.894	0.9521	0.8363	0.9005	0.9027	0.9541	0.6711	0.7173	0.7366	0.955
TCGA-D5-6529-01A	15.38	0.7406	0.6998	0.06427	0.05578	0.2427	0.04604	0.04254	0.06613	0.05682	0.04182	0.02167	0.025	0.09768	0.1265	0.8384	0.3793	0.07	11.71	0.7193	0.5908	0.8074	0.6524	0.4125	0.5933	0.8994	0.8995	0.7554	0.5341	0.6562	0.7274	0.6769	0.6672	0.6484	0.8788	0.9817	0.8758	0.9442	0.7959	0.8967	0.9718	0.8191	0.862	0.9064	0.9636	0.7729	0.7602	0.8528	0.911
TCGA-A6-5659-01A	15.37	0.1186	0.1748	0.04435	0.0222	0.1959	0.04607	0.05516	0.06537	0.03998	0.0413	0.03599	0.01903	0.03808	0.07495	0.7196	0.1633	-0.0404	12.03	0.703	0.4956	0.8562	0.814	0.4967	0.6936	0.7924	0.8063	0.5845	0.1544	0.1681	0.5495	0.4456	0.3188	0.4269	0.7332	0.8801	0.7984	0.8456	0.6221	0.7904	0.7836	0.622	0.8019	0.8143	0.9336	0.5824	0.6351	0.5563	0.8847
TCGA-AA-3488-01A	15.35	0.09214	0.05001	0.03387	0.01519	0.2211	0.03643	0.04815	0.04721	0.02569	0.03682	0.02444	0.0177	0.03179	0.04556	0.811	0.3579	0.3943	13.6	0.7408	0.3342	0.8853	0.8411	0.06421	0.3039	0.8068	0.6528	0.72	0.1006	0.07784	0.6089	0.4861	0.5277	0.4783	0.8598	0.9833	0.8543	0.8886	0.8656	0.8515	0.9619	0.8084	0.8289	0.8956	0.9606	0.7991	0.8056	0.8962	0.9405
TCGA-D5-6537-01A	15.34	0.7732	0.8221	0.6588	0.5156	0.5386	0.5805	0.0505	0.08488	0.03397	0.03848	0.02592	0.01485	0.03716	0.05565	0.7299	0.2946	-0.1533	11.51	0.8273	0.5789	0.8833	0.7748	0.3867	0.7258	0.8861	0.8863	0.7962	0.1945	0.2277	0.6165	0.4843	0.548	0.4863	0.7279	0.9651	0.8433	0.9253	0.6509	0.9135	0.968	0.8266	0.8584	0.908	0.9516	0.7367	0.6864	0.8336	0.931
TCGA-QG-A5Z2-01A	15.33	0.2565	0.3331	0.04765	0.03413	0.209	0.05711	0.03362	0.05028	0.03843	0.04541	0.02879	0.05194	0.04888	0.06517	0.8132	0.5684	0.005	12.83	0.766	0.4801	0.8539	0.7805	0.4193	0.5861	0.8485	0.7879	0.6062	0.3484	0.4413	0.6605	0.517	0.8321	0.4992	0.8128	0.9795	0.8532	0.9328	0.8592	0.9528	0.9481	0.7243	0.844	0.8847	0.9626	0.7149	0.7224	0.8991	0.9415
TCGA-A6-2680-01A	15.32	0.6954	0.8163	0.4226	0.5095	0.5441	0.4918	0.05303	0.06381	0.03291	0.04747	0.02339	0.01625	0.04731	0.0705	0.8725	0.1976	0.3083	13.12	0.7026	0.5113	0.8887	0.8039	0.09252	0.5441	0.8458	0.752	0.658	0.1699	0.1837	0.5999	0.4827	0.6449	0.4734	0.8743	0.9719	0.8065	0.9138	0.5498	0.9568	0.9647	0.6925	0.8324	0.8642	0.9517	0.813	0.7144	0.8938	0.9204
TCGA-CK-6751-01A	15.31	0.8389	0.7897	0.4772	0.5074	0.6111	0.3883	0.3174	0.2663	0.5837	0.3558	0.1618	0.02802	0.0675	0.3762	0.8024	0.3595	0.0254	12.59	0.7476	0.6116	0.8676	0.7112	0.471	0.6445	0.8836	0.9185	0.6381	0.345	0.3457	0.7185	0.5898	0.8062	0.6077	0.8237	0.9731	0.8458	0.9405	0.6603	0.913	0.9642	0.8333	0.8989	0.8914	0.9487	0.7467	0.6727	0.9024	0.9453
TCGA-AA-3655-01A	15.31	0.1146	0.07861	0.03484	0.06616	0.1541	0.02531	0.04337	0.04012	0.522	0.1061	0.02963	0.01342	0.0328	0.251	0.7114	0.1802	0.0626	11.08	0.7073	0.482	0.8888	0.7328	0.2069	0.7975	0.8388	0.9081	0.6592	0.1633	0.1357	0.6023	0.4574	0.3724	0.4524	0.8399	0.9798	0.878	0.9495	0.908	0.9421	0.9745	0.7988	0.8944	0.8933	0.9608	0.7465	0.7411	0.7778	0.9382
TCGA-AZ-4682-01B	15.29	0.5657	0.5614	0.03875	0.01512	0.206	0.03561	0.03853	0.03346	0.0303	0.03535	0.02014	0.01894	0.03423	0.05566	0.8734	0.128	0.3316	11.65	0.7578	0.677	0.9158	0.8067	0.07559	0.74	0.8693	0.9032	0.7296	0.1592	0.1295	0.6334	0.4655	0.6383	0.458	0.8235	0.9789	0.8313	0.9418	0.6687	0.9305	0.9868	0.8296	0.7801	0.9166	0.9535	0.6989	0.8066	0.7563	0.919
TCGA-DM-A1D7-01A	15.29	0.5064	0.6177	0.3638	0.4573	0.4819	0.1729	0.09137	0.179	0.0966	0.2057	0.01998	0.03474	0.09529	0.1378	0.914	0.2105	0.0422	15.12	0.7446	0.5423	0.8686	0.6872	0.3788	0.6271	0.9051	0.8941	0.6997	0.1806	0.2773	0.5367	0.4364	0.5327	0.4103	0.8304	0.9831	0.886	0.9498	0.8404	0.9466	0.9719	0.8426	0.8605	0.8964	0.9617	0.7709	0.831	0.8686	0.9452
TCGA-CA-5254-01A	15.27	0.2752	0.2809	0.05309	0.02091	0.1677	0.02002	0.04379	0.05098	0.03647	0.03825	0.01699	0.0253	0.04546	0.07405	0.823	0.2987	0.3526	13.42	0.603	0.4135	0.7064	0.5887	0.4591	0.6313	0.8638	0.739	0.5247	0.2029	0.2097	0.6182	0.5432	0.8596	0.5067		0.9743	0.8442	0.9173	0.5666	0.8945	0.9794	0.8103	0.9067	0.9103	0.9534	0.7207	0.811	0.8555	0.9397
TCGA-G4-6310-01A	15.26	0.6072	0.5653	0.04534	0.1377	0.1624	0.02709	0.04446	0.07044	0.05542	0.04217	0.02368	0.01381	0.0502	0.06208	0.8381	0.445	-0.0872	14.1	0.6574	0.5031	0.7748	0.6291	0.3724	0.6476	0.8875	0.9159	0.7607	0.2538	0.2938	0.7286	0.6081	0.8378	0.6121	0.8533	0.979	0.8836	0.9208	0.8456	0.9156	0.9751	0.837	0.8751	0.9017	0.9655	0.7249	0.8754	0.8886	0.9378
TCGA-CK-4951-01A	15.26	0.1785	0.4489	0.04107	0.02279	0.2484	0.06126	0.04835	0.04265	0.04445	0.05266	0.0252	0.01457	0.03182	0.04365	0.7	0.5897	0.0259	12.82	0.7004	0.4413	0.7935	0.7234	0.3469	0.4916	0.8037	0.8793	0.6687	0.5263	0.5836	0.6635	0.5253	0.438	0.5469	0.8028	0.9331	0.6327	0.9138	0.6057	0.9303	0.979	0.7883	0.7595	0.8517	0.9571	0.8324	0.7442	0.8686	0.9154
TCGA-G4-6293-01A	15.24	0.2759	0.2877	0.04798	0.03982	0.1737	0.0377	0.04486	0.05269	0.0368	0.04956	0.0234	0.02518	0.06456	0.1046	0.7064	0.3425	-0.0281	12.07	0.6279	0.5003	0.8962	0.6687	0.3659	0.654	0.6972	0.8714	0.5434	0.6755	0.6543	0.7711	0.6706	0.8564	0.6455	0.7771	0.98	0.8173	0.9464	0.5855	0.9216	0.9814	0.67	0.8328	0.9056	0.9411	0.8128	0.7518	0.8849	0.9442
TCGA-AA-3502-01A	15.23	0.1129	0.04732	0.03427	0.0248	0.2289	0.0548	0.03394	0.04109	0.04044	0.05219	0.02964	0.02045	0.04653	0.05373	0.7109	0.3674	-0.0411	11.97	0.6481	0.5308	0.9119	0.8923	0.1296	0.6633	0.8288	0.855	0.6466	0.1147	0.07958	0.5401	0.3716	0.2526	0.376	0.8251	0.9427	0.6253	0.9166	0.5554	0.9284	0.9564	0.5375	0.8121	0.8336	0.8653	0.6483	0.4451	0.6364	0.9048
TCGA-AD-6899-01A	15.21	0.4061	0.514	0.02938	0.04417	0.1723	0.04521	0.05999	0.05018	0.04333	0.05464	0.02801	0.02873	0.05406	0.08571	0.762	0.3729	0.0768	12.72	0.671	0.5637	0.8351	0.7115	0.4033	0.561	0.7604	0.7818	0.5794	0.2484	0.3231	0.6201	0.5615	0.6425	0.5337	0.6471	0.9424	0.7936	0.9071	0.7651	0.9406	0.9537	0.8	0.851	0.8924	0.9412	0.7785	0.7591	0.8636	0.9287
TCGA-AZ-4323-01A	15.19	0.2616	0.309	0.06959	0.05228	0.2169	0.02247	0.0434	0.06803	0.03506	0.04565	0.01845	0.04384	0.07638	0.133	0.8203	0.6909	0.1143	15.42	0.5728	0.4197	0.7072	0.552	0.1567	0.469	0.8414	0.8501	0.6737	0.6889	0.8018	0.8735	0.7306	0.8963	0.7233	0.818	0.9688	0.7664	0.9279	0.8054	0.9121	0.9785	0.8128	0.8434	0.9146	0.9701	0.861	0.881	0.8849	0.9506
TCGA-D5-6534-01A	15.19	0.1937	0.264	0.05161	0.02352	0.2327	0.06593	0.04179	0.06927	0.04098	0.03915	0.03025	0.02639	0.07052	0.1041	0.8703	0.6885	-0.0199	11.7	0.6146	0.5144	0.7	0.6004	0.2891	0.6338	0.8327	0.8755	0.6207	0.676	0.6304	0.7258	0.6363	0.5952	0.6283	0.7618	0.9558	0.8283	0.9342	0.8347	0.9453	0.9246	0.6638	0.8629	0.848	0.9512	0.7797	0.7285	0.8607	0.9329
TCGA-D5-6931-01A	15.17	0.5148	0.5564	0.3503	0.4305	0.514	0.1357	0.05484	0.07816	0.0575	0.04276	0.02953	0.02249	0.0561	0.09628	0.7433	0.4433	-0.0071	12.31	0.7391	0.5033	0.8465	0.7187	0.3119	0.6494	0.8084	0.8582	0.5178	0.2707	0.2218	0.7018	0.5926	0.6898	0.6167	0.6824	0.8843	0.7231	0.9346	0.4196	0.9156	0.7333	0.6072	0.793	0.78	0.8915	0.6766	0.5531	0.5483	0.9325
TCGA-CM-6165-01A	15.15	0.4487	0.5989	0.08552	0.05846	0.2533	0.04167	0.0549	0.07013	0.04328	0.02837	0.01986	0.02164	0.04385	0.06666	0.8218	0.247	-0.0135	10.29	0.7391	0.5426	0.8621	0.7914	0.09462	0.5738	0.8332	0.8955	0.7328	0.2331	0.2538	0.6025	0.4767	0.7093	0.4615	0.8387	0.988	0.8334	0.9483	0.7822	0.9054	0.9843	0.8529	0.9103	0.8942	0.9755	0.7686	0.8022	0.9134	0.9506
TCGA-F4-6807-01A	15.12	0.1776	0.2582	0.04529	0.05607	0.2578	0.03029	0.04586	0.05409	0.04051	0.0617	0.02345	0.05077	0.07829	0.1183	0.8331	0.4215	0.0927	12.01	0.6922	0.43	0.8023	0.7119	0.4148	0.6053	0.8001	0.7551	0.6638	0.4617	0.5398	0.6405	0.5724		0.5443	0.8504	0.9803	0.8707	0.9434	0.7838	0.9211	0.9664	0.781	0.8837	0.8689	0.9656	0.7559	0.7728	0.916	0.9282
TCGA-F4-6459-01A	15.11	0.8096	0.8194	0.4855	0.5029	0.6249	0.545	0.4576	0.5004	0.05445	0.05538	0.01774	0.01588	0.03404	0.07573	0.7611	0.241	0.2546	12.9	0.7632	0.6288	0.867	0.7597	0.1107	0.6236	0.8707	0.9066	0.6878	0.298	0.3348	0.6245	0.5405	0.7339	0.5079	0.8165	0.9831	0.8665	0.9508	0.8302	0.9344	0.979	0.859	0.8964	0.8995	0.96	0.7815	0.8716	0.8879	0.946
TCGA-A6-5656-01A	15.09	0.7593	0.6513	0.1612	0.7136	0.7084	0.533	0.3854	0.4616	0.3421	0.4385	0.285	0.2905	0.2506	0.3356	0.7982	0.1848	-0.02925	14.63	0.7666	0.4737	0.8959	0.8136	0.08535	0.5879	0.8346	0.8906	0.7249	0.1945	0.2412	0.6453	0.5555	0.644	0.552	0.8471	0.9777	0.7385	0.9139	0.8409	0.9086	0.9785	0.8313	0.8726	0.8908	0.9672	0.7288	0.8437	0.8392	0.937
TCGA-CM-6163-01A	15.08	0.6322	0.6806	0.5041	0.6707	0.7112	0.6348	0.288	0.2588	0.2629	0.1433	0.03263	0.06152	0.1509	0.3427	0.8425	0.2055	0.4523	12.97	0.7848	0.4716	0.8654	0.7398	0.09689	0.694	0.863	0.8635	0.6263	0.4023	0.2887	0.6665	0.5114	0.8439	0.4873	0.8736	0.9827	0.8441	0.9282	0.8444	0.9409	0.9809	0.8086	0.8609	0.8947	0.9732	0.7493	0.8281	0.9009	0.9464
TCGA-NH-A50T-01A	15.08	0.615	0.8718	0.03686	0.02084	0.1957	0.04243	0.04353	0.05224	0.03017	0.03558	0.02769	0.01431	0.03214	0.04359	0.7066	0.1858	0.2379	14.6	0.7269	0.4706	0.8863	0.8578	0.334	0.6227	0.8256	0.7024	0.7182	0.1761	0.2225	0.7181	0.5505	0.7347	0.5373	0.8527	0.9637	0.5435	0.9414	0.6896	0.9327	0.9789	0.7555	0.8047	0.8936	0.947	0.7994	0.6596	0.7923	0.9409
TCGA-CA-6719-01A	15.08	0.2616	0.3042	0.1057	0.0483	0.2128	0.04143	0.04481	0.04503	0.03516	0.03873	0.01955	0.03412	0.03799	0.07923	0.8645	0.3206	-0.0046	12.85	0.631	0.4084	0.8393	0.7623	0.3447	0.5684	0.8299	0.8798	0.7241	0.2938	0.3028	0.6786	0.5276	0.4673	0.5408	0.8948	0.9793	0.8475	0.9251	0.8063	0.9337	0.9628	0.7476	0.8663	0.8814	0.9718	0.7548	0.6948	0.8466	0.9476
TCGA-CM-6161-01A	15.07	0.2935	0.3033	0.03903	0.02001	0.1778	0.02851	0.04381	0.04717	0.03184	0.04489	0.02355	0.0188	0.03608	0.06822	0.83	0.2961	-0.1407	11.22	0.7609	0.4897	0.861	0.8127	0.556	0.7047	0.8775	0.8321	0.5624	0.32	0.2144	0.5603	0.4319	0.7936	0.4161	0.7118	0.972	0.7628	0.8136	0.6303	0.9296	0.8168	0.6158	0.8435	0.8546	0.967	0.686	0.6838	0.7388	0.919
TCGA-AA-3510-01A	15.06	0.8136	0.767	0.3597	0.6278	0.6757	0.5541	0.3788	0.4867	0.4094	0.4429	0.3406	0.3814	0.3979	0.3619	0.8329	0.27	0.0049	16.41	0.7943	0.5691	0.8796	0.7739	0.09476	0.381	0.8479	0.8955	0.5612	0.2307	0.2374	0.679	0.5544	0.3658	0.5761	0.893	0.9817	0.8441	0.9189	0.7633	0.9362	0.9874	0.8384	0.8114	0.9086	0.968	0.8029	0.8682	0.8614	0.9251
TCGA-NH-A6GB-01A	15.06	0.2531	0.5585	0.05134	0.06803	0.2409	0.06475	0.07415	0.04573	0.03986	0.0473	0.02324	0.02081	0.1157	0.09489	0.713	0.2165	-0.0617	13.73	0.5541	0.5141	0.8381	0.7173	0.5221	0.7094	0.7908	0.843	0.5544	0.3025	0.321	0.5687	0.4821	0.4063	0.4839	0.6453	0.7889	0.8264	0.8928	0.5579	0.9311	0.6924	0.6045	0.8526	0.759	0.9207	0.6189	0.5523	0.75	0.9433
TCGA-AA-3712-01A	15.05	0.7651	0.6721	0.0387	0.1998	0.1918	0.03053	0.03418	0.03717	0.03235	0.03045	0.01918	0.01494	0.02635	0.06221	0.7792	0.2103	0.0251	13.49	0.6127	0.4064	0.8692	0.7383	0.3369	0.4573	0.8452	0.6618	0.6415	0.1897	0.1557	0.6021	0.5042	0.6406	0.5383	0.8442	0.9364	0.8411	0.9172	0.6636	0.9287	0.984	0.8178	0.7859	0.8371	0.953	0.8652	0.6479	0.7738	0.9281
TCGA-A6-2684-01A	15.05	0.617	0.6916	0.5586	0.5561	0.6536	0.6623	0.2087	0.3904	0.3737	0.4135	0.3136	0.3545	0.4655	0.5078	0.6307	0.3085	0.0777	12.18	0.6698	0.5658	0.7724	0.6967	0.4091	0.5505	0.8184	0.8818	0.488	0.3601	0.2997	0.6443	0.4794	0.8132	0.478	0.8163	0.9606	0.821	0.9048	0.8388	0.8878	0.9482	0.7415	0.8102	0.8745	0.9548	0.6668	0.7921	0.8559	0.9153
TCGA-G4-6298-01A	15.05	0.2563	0.2804	0.02746	0.04437	0.1721	0.02954	0.02877	0.04292	0.03382	0.03728	0.02343	0.02081	0.03724	0.05394	0.7459	0.3728	0.0264	14.84	0.7205	0.6163	0.8356	0.6741	0.08605	0.385	0.894	0.9112	0.7456	0.2431	0.2738	0.7148	0.6051	0.6064	0.6041	0.8369	0.9819	0.8787	0.94	0.843	0.9372	0.9841	0.8337	0.8288	0.8911	0.9686	0.8554	0.9019	0.9149	0.9347
TCGA-CA-6717-01A	15.04	0.3209	0.366	0.05364	0.05092	0.2282	0.04	0.06465	0.06397	0.04104	0.04937	0.02751	0.04342	0.06205	0.1023	0.7041	0.6536	0.0011	13.4	0.6121	0.4919	0.7802	0.6293	0.4135	0.5926	0.8256	0.8582	0.6371	0.5851	0.6496	0.6599	0.546	0.82	0.5621	0.8214	0.9704	0.8295	0.9403	0.841	0.9294	0.9219	0.8146	0.8627	0.9113	0.9587	0.808	0.8564	0.855	0.9226
TCGA-CA-5796-01A	15.04	0.1101	0.1026	0.03236	0.03707	0.2287	0.02505	0.0402	0.04082	0.03786	0.03925	0.02225	0.04717	0.06896	0.05786	0.7116	0.5907	-0.0322	11.03	0.7643	0.5356	0.8728	0.8071	0.2846	0.5511	0.8774	0.7743	0.7333	0.1319	0.1463	0.6851	0.5372	0.8929	0.5544	0.8075	0.9798	0.8598	0.9254	0.869	0.9448	0.9867	0.8169	0.7647	0.908	0.9598	0.8463	0.7814	0.8826	0.9366
TCGA-AA-3496-01A	15.03	0.2172	0.5384	0.1365	0.02535	0.1785	0.03498	0.04241	0.05451	0.03541	0.04815	0.02601	0.01408	0.0437	0.06828	0.7729	0.2567	-0.0494	14.02	0.7736	0.6762	0.8995	0.7671	0.4893	0.6868	0.9046	0.9089	0.7847	0.2867	0.3437	0.7895	0.6785		0.6607	0.8216	0.9676	0.8521	0.9601	0.8972	0.9487	0.9794	0.8887	0.8945	0.9068	0.9691	0.7791	0.8688	0.9353	0.9412
TCGA-A6-6648-01A	15.02	0.5586	0.553	0.0507	0.03144	0.2306	0.03524	0.04941	0.04723	0.04116	0.0448	0.01935	0.03042	0.05153	0.1187	0.8438	0.1952	0.0007	13.47	0.7826	0.5901	0.8722	0.8108	0.117	0.549	0.8513	0.8857	0.7199	0.3185	0.2471	0.7196	0.5879	0.8118	0.6195	0.8195	0.9744	0.8899	0.9301	0.9046	0.9294	0.9868	0.8828	0.8225	0.9152	0.9733	0.8283	0.8747	0.9145	0.944
TCGA-A6-6651-01A	15.02	0.4424	0.6156	0.04897	0.07035	0.2336	0.02639	0.04363	0.04816	0.04969	0.0381	0.02044	0.04065	0.05673	0.09532	0.8268	0.4346	0.0994	13.34	0.649	0.4279	0.7424	0.6297	0.4402	0.5758	0.8552	0.8626	0.6883	0.4829	0.5066	0.6961	0.5462	0.8043	0.5397	0.819	0.9792	0.8181	0.9343	0.8246	0.9149	0.986	0.8258	0.8798	0.9063	0.9706	0.8702	0.8776	0.9333	0.9452
TCGA-G4-6323-01A	14.99	0.2201	0.2568	0.03843	0.04401	0.1988	0.03406	0.04163	0.05006	0.03845	0.04444	0.02221	0.03186	0.04257	0.1029	0.7012	0.6892	-0.0189	12.77	0.6174	0.4642	0.8041	0.687	0.3853	0.5114	0.8484	0.797	0.5218	0.3722	0.4316	0.6238	0.5535	0.8271	0.5014	0.7544	0.9685	0.8075	0.9413	0.6191	0.8908	0.8359	0.6221	0.8788	0.801	0.9425	0.6876	0.6733	0.8122	0.8974
TCGA-CK-5915-01A	14.9	0.9088	0.6511	0.4034	0.8076	0.8588	0.9066	0.6437	0.7227	0.9049	0.9162	0.9189	0.6489	0.8945	0.8363	0.8414	0.1351	-0.1662	11.93	0.8687	0.6339	0.9289	0.9001	0.5647	0.6573	0.8969	0.9205	0.8164	0.08753	0.0876	0.6786	0.6024	0.8791	0.6178	0.8266	0.9829	0.8884	0.9392	0.8966	0.9402	0.9846	0.8767	0.8557	0.8903	0.9653	0.8036	0.8972	0.8948	0.9509
TCGA-AD-6901-01A	14.9	0.2701	0.445	0.02273	0.0216	0.1661	0.0257	0.05384	0.04759	0.02639	0.02987	0.02367	0.01311	0.03058	0.04776	0.8375	0.3128	0.122	14.35	0.7031	0.4698	0.7702	0.6797	0.3911	0.6118	0.8831	0.7528	0.6725	0.3432	0.3653	0.594	0.4652	0.5409	0.4563	0.7417	0.843	0.8464	0.9375	0.6691	0.9486	0.9823	0.802	0.8698	0.912	0.9371	0.7557	0.7818	0.9005	0.9347
TCGA-AZ-6600-01A	14.89	0.8374	0.8295	0.5242	0.5208	0.6421	0.5305	0.109	0.1082	0.03815	0.03832	0.02305	0.01838	0.03643	0.06745	0.8723	0.3089	0.2499	12.54	0.7016	0.5793	0.8573	0.74	0.1384	0.6815	0.8224	0.8997	0.6738	0.3278	0.3814	0.6808	0.5629	0.7388	0.5711	0.8061	0.9858	0.7391	0.9239	0.8336	0.9368	0.9876	0.8247	0.8581	0.8823	0.9716	0.7905	0.8678	0.844	0.9465
TCGA-AD-6890-01A	14.89	0.7477	0.7889	0.04077	0.0371	0.2755	0.07423	0.05718	0.0959	0.06096	0.04627	0.03408	0.02062	0.04789	0.09957	0.7539	0.3695	-0.338	13.33	0.6938	0.5149	0.8071	0.7145	0.08879	0.4026	0.8309	0.8583	0.7188	0.223	0.3206	0.6543	0.5635	0.7298	0.5461	0.6685	0.9395	0.8077	0.9255	0.8903	0.9364	0.9579	0.7624	0.8537	0.8829	0.9546	0.7965	0.7785	0.7936	0.9417
TCGA-AZ-4616-01A	14.89	0.5678	0.5627	0.07354	0.0634	0.242	0.03301	0.04191	0.06185	0.03914	0.05288	0.02741	0.02123	0.03938	0.1183	0.7628	0.5204	-0.1163	13.41	0.7506	0.5662	0.8263	0.734	0.1948	0.5396	0.8666	0.8669	0.7289	0.2411	0.6078	0.7336	0.6062	0.8636	0.5894	0.8362	0.9705	0.7904	0.9365	0.7262	0.9109	0.9773	0.7811	0.9121	0.8896	0.9593	0.7212	0.8287	0.8448	0.9416
TCGA-D5-5541-01A	14.86	0.6021	0.7771	0.04317	0.0286	0.2581	0.04881	0.2536	0.2965	0.07776	0.06436	0.02566	0.01729	0.04685	0.232	0.8333	0.2446	-0.1349	13.08	0.7843	0.5832	0.8813	0.7766	0.5215	0.7329	0.8655	0.9108	0.7534	0.377	0.484	0.8797	0.7966		0.7997	0.8892	0.9801	0.8685	0.9547	0.8211	0.9255	0.9804	0.8614	0.8941	0.9274	0.9684	0.8683	0.8827	0.9158	0.9469
TCGA-AY-A8YK-01A	14.81	0.2762	0.1979	0.02969	0.02104	0.1116	0.0418	0.04693	0.0584	0.05468	0.04156	0.0362	0.01433	0.04332	0.05347	0.5002	0.235	-0.1379	15.77	0.4878	0.1863	0.717	0.7648	0.08128	0.3019	0.8064	0.5668	0.4797	0.1248	0.1061	0.5334	0.4284	0.5997	0.3866	0.829	0.9731	0.8302	0.8966	0.7023	0.9029	0.9355	0.7207	0.8266	0.8837	0.9667	0.7049	0.709	0.9039	0.8975
TCGA-F4-6463-01A	14.78	0.6438	0.5954	0.0488	0.02335	0.1857	0.03119	0.05986	0.07477	0.04566	0.04483	0.0266	0.02223	0.0373	0.06859	0.602	0.3434	-0.0263	10.73	0.6088	0.3879	0.815	0.6548	0.249	0.5838	0.8612	0.8316	0.5971	0.3506	0.3968	0.5185	0.4907		0.4838		0.9537	0.8703	0.9399	0.6724	0.9276	0.8301	0.794	0.8452	0.8816	0.931	0.8086	0.7303	0.8567	0.9202
TCGA-A6-A565-01A	14.78	0.4785	0.4799	0.04689	0.03839	0.1836	0.04227	0.05331	0.05282	0.04452	0.04612	0.02691	0.04258	0.05179	0.1025	0.6632	0.6088	-0.0048	13.55	0.6925	0.5009	0.8031	0.6841	0.1586	0.6115	0.8333	0.8363	0.6364	0.58	0.5681	0.791	0.6852	0.7627	0.686	0.8468	0.9794	0.8418	0.9269	0.8261	0.9372	0.9788	0.8344	0.8376	0.8953	0.9686	0.822	0.8815	0.8954	0.9433
TCGA-AZ-6605-01A	14.76	0.3942	0.5177	0.08779	0.05382	0.2346	0.04972	0.06307	0.05931	0.04566	0.06085	0.03167	0.03283	0.052	0.1012	0.7498	0.5249	-0.1385	12.59	0.6264	0.4895	0.7213	0.6462	0.2876	0.5617	0.8203	0.885	0.7144	0.5241	0.6515	0.8036	0.6597		0.6293	0.6976	0.9801	0.8359	0.948	0.6762	0.9289	0.9698	0.8104	0.8436	0.883	0.9555	0.8045	0.8731	0.8933	0.93
TCGA-G4-6297-01A	14.73	0.1546	0.2633	0.03755	0.01736	0.1151	0.02705	0.03992	0.0491	0.03361	0.05422	0.02944	0.01275	0.04449	0.05245	0.4236	0.3292	0.3011	14.94	0.6969	0.4175	0.8364	0.6787	0.06267	0.3663	0.8693	0.9049	0.7626	0.3332	0.2649	0.7193	0.5376		0.5531		0.9696	0.713	0.9111	0.5248	0.9193	0.9381	0.7635	0.8301	0.8807	0.9517	0.8383	0.7818	0.6686	0.9076
TCGA-F4-6461-01A	14.69	0.8596	0.7725	0.04466	0.03106	0.2137	0.02551	0.02751	0.03433	0.03881	0.03939	0.0206	0.02124	0.05517	0.1015	0.874	0.8513	0.1538	12.2	0.794	0.6737	0.8692	0.7301	0.5955	0.7229	0.8946	0.8856	0.777	0.8768	0.9207	0.8716	0.7283		0.7397	0.8826	0.9782	0.683	0.9485	0.8931	0.9033	0.9862	0.8569	0.8586	0.9172	0.9667	0.8752	0.8089	0.8492	0.9405
TCGA-5M-AAT6-01A	14.69	0.241	0.2883	0.04746	0.02377	0.09137	0.03584	0.05067	0.05129	0.04492	0.03993	0.02923	0.01507	0.03801	0.05729	0.5808	0.5528	0.0014	13.13	0.5652	0.3924	0.6611	0.5766	0.282	0.5624	0.8283	0.8308	0.5533	0.7749	0.8177	0.7172	0.5674	0.8578	0.5426	0.8039	0.9748	0.6604	0.9269	0.611	0.9299	0.8119	0.6015	0.7956	0.7831	0.9569	0.679	0.6658	0.7897	0.9051
TCGA-G4-6311-01A	14.68	0.6788	0.7461	0.2607	0.3338	0.4034	0.3929	0.2206	0.3083	0.4129	0.4819	0.2852	0.2684	0.4015	0.4016	0.7768	0.3002	0.3284	12.17	0.7166	0.4929	0.7934	0.6116	0.3473	0.6158	0.8816	0.9069	0.7396	0.3219	0.3993	0.654	0.5407	0.8188	0.6508	0.7916	0.9693	0.8831	0.9398	0.9059	0.9434	0.9209	0.8636	0.8824	0.9038	0.9574	0.7889	0.8978	0.8392	0.9303
TCGA-AZ-6603-01A	14.63	0.512	0.7798	0.03677	0.02214	0.1692	0.02539	0.02961	0.06668	0.03863	0.03694	0.02086	0.01361	0.02934	0.0539	0.8035	0.22	-0.1593	13.62	0.5553	0.4117	0.8473	0.7763	0.08709	0.4506	0.7256	0.7991	0.4628	0.1404	0.1707	0.4919	0.3585	0.4985	0.3523	0.8038	0.9827	0.8434	0.866	0.5595	0.9156	0.7674	0.6579	0.8819	0.8706	0.9577	0.704	0.7432	0.8171	0.9438
TCGA-CM-6680-01A	14.62	0.8376	0.8494	0.3283	0.657	0.6772	0.4647	0.4131	0.374	0.4965	0.4933	0.3575	0.3486	0.4865	0.3988	0.7255	0.2073	0.0677	13.81	0.7821	0.4845	0.8476	0.7759	0.114	0.4035	0.9172	0.8831	0.7201	0.2021	0.2376	0.7065	0.647		0.5985	0.8172	0.9762	0.8822	0.9137	0.895	0.9222	0.9847	0.8503	0.8534	0.8927	0.9714	0.8661	0.8886	0.9035	0.955
TCGA-F4-6569-01A	14.61	0.6318	0.5143	0.05417	0.07038	0.2525	0.04325	0.0316	0.05519	0.05215	0.0423	0.02724	0.04285	0.05286	0.09791	0.7209	0.5764	-0.0403	12	0.6999	0.5163	0.8003	0.6389	0.1537	0.6051	0.8869	0.8641	0.6949	0.5637	0.6376	0.8004	0.6422	0.7393	0.6523	0.8668	0.98	0.7842	0.9447	0.7792	0.9263	0.9723	0.8168	0.8319	0.914	0.9699	0.8013	0.8719	0.8698	0.9298
TCGA-G4-6625-01A	14.61	0.6097	0.6327	0.481	0.4995	0.5444	0.5963	0.06615	0.09393	0.05091	0.2545	0.03083	0.05257	0.1143	0.1274	0.685	0.3943	-0.0907	14.09	0.7271	0.5543	0.804	0.6934	0.2683	0.5923	0.8277	0.751	0.7472	0.5404	0.4955	0.7563	0.638	0.8715	0.624	0.8303	0.9725	0.8441	0.9264	0.7566	0.9336	0.9813	0.8204	0.8784	0.8815	0.969	0.8472	0.8364	0.8855	0.9259
TCGA-NH-A8F7-01A	14.59	0.2468	0.3679	0.03312	0.01503	0.1113	0.02783	0.0426	0.04056	0.04139	0.05137	0.02704	0.01305	0.03286	0.05068	0.5967	0.1897	-0.0208	14.42	0.7739	0.4666	0.8519	0.8053	0.1067	0.6067	0.8528	0.8738	0.6545	0.09793	0.07848	0.6283	0.4613	0.4868	0.5125	0.8167	0.9781	0.8836	0.941	0.7244	0.9467	0.9812	0.8068	0.7695	0.8809	0.9647	0.7611	0.8189	0.9035	0.922
TCGA-F4-6855-01A	14.56	0.09744	0.07292	0.06103	0.02177	0.2171	0.05668	0.04198	0.04328	0.03043	0.03913	0.02859	0.02028	0.03875	0.05519	0.7804	0.3877	0.3201	12.76	0.6765	0.4573	0.8288	0.7093	0.1569	0.6824	0.8235	0.8224	0.5893	0.2234	0.1934	0.57	0.5086	0.6212	0.4766	0.6789	0.8739	0.8066	0.9231	0.7355	0.9273	0.932	0.7609	0.8497	0.8468	0.9482	0.7253	0.7558	0.8592	0.915
TCGA-A6-2675-01A	14.52	0.1952	0.3899	0.03257	0.02614	0.1743	0.03722	0.03832	0.04956	0.03477	0.04408	0.02373	0.01515	0.03437	0.05233	0.5805	0.3299	-0.0251	12.46	0.7135	0.549	0.7994	0.6709	0.101	0.4348	0.8542	0.8869	0.7777	0.2511	0.2742	0.7139	0.5532	0.8718	0.5797	0.8098	0.9648	0.8694	0.9447	0.7673	0.9227	0.9819	0.8007	0.8582	0.9035	0.9676	0.8169	0.8582	0.898	0.9312
TCGA-G4-6626-01A	14.49	0.8297	0.7696	0.5748	0.5579	0.616	0.5677	0.1056	0.1573	0.03944	0.06433	0.03669	0.01603	0.04698	0.1003	0.8324	0.3216	-0.0686	14.56	0.8322	0.6707	0.9342	0.7911	0.406	0.7032	0.8488	0.9153	0.7681	0.367	0.4728	0.8311	0.7321	0.9426	0.7475	0.8762	0.9847	0.8466	0.9571	0.9227	0.9225	0.9827	0.8611	0.8752	0.9355	0.9649	0.8305	0.9122	0.885	0.9507
TCGA-5M-AATE-01A	14.47	0.5679	0.7168	0.03131	0.01957	0.1195	0.02463	0.043	0.04226	0.03566	0.04714	0.02742	0.02348	0.03981	0.05557	0.601	0.2031	0.4086	13.95	0.7127	0.4385	0.8134	0.7159	0.05777	0.3614	0.8238	0.7865	0.7262	0.1232	0.1422	0.5409	0.315	0.4716	0.309	0.6575	0.9597	0.8131	0.8968	0.772	0.8824	0.9767	0.7636	0.8033	0.8394	0.9564	0.7277	0.7564	0.8327	0.8339
TCGA-G4-6586-01A	14.45	0.6042	0.5491	0.08085	0.02249	0.2141	0.05301	0.02688	0.04762	0.0402	0.03662	0.02077	0.01461	0.04088	0.07659	0.8421	0.3672	0.0179	14.05	0.8251	0.6305	0.9394	0.7815	0.1043	0.4594	0.79	0.68	0.687	0.4964	0.4361	0.5477	0.4358	0.7098	0.4191	0.8187	0.9797	0.8614	0.9365	0.7644	0.9591	0.9864	0.8284	0.8344	0.8946	0.965	0.6831	0.7865	0.8806	0.9338
TCGA-AD-5900-01A	14.43	0.7254	0.615	0.175	0.07086	0.7858	0.06399	0.04869	0.1129	0.06751	0.05548	0.02941	0.04022	0.05815	0.1408	0.7181	0.7339	-0.0468	11.19	0.7459	0.4557	0.8642	0.622	0.7806	0.6479	0.9226	0.9251	0.6688	0.7525	0.4801	0.6447	0.501	0.3345	0.5385		0.9594	0.8521	0.6903	0.8528	0.9102	0.9568	0.7586	0.7644	0.8806	0.9197	0.865	0.6313	0.7194	0.9174
TCGA-A6-2671-01A	14.39	0.2329	0.2009	0.0465	0.02132	0.1773	0.02999	0.03528	0.05219	0.04032	0.03797	0.02353	0.01357	0.03859	0.05458	0.7798	0.1589	0.1003	13.88	0.7425	0.6206	0.8238	0.7848	0.07926	0.5068	0.7901	0.8838	0.6733	0.1859	0.2366	0.6137	0.4178	0.6088	0.4287	0.8556	0.9834	0.8359	0.9386	0.6818	0.9208	0.9805	0.7846	0.8061	0.8951	0.9601	0.8336	0.8652	0.8792	0.9318
TCGA-CK-4947-01B	14.37	0.6972	0.6918	0.2319	0.5532	0.5675	0.3317	0.09575	0.08819	0.0784	0.2031	0.02941	0.03669	0.09009	0.1165	0.8372	0.2694	-0.0124	11.94	0.662	0.5732	0.8243	0.7087	0.2027	0.7062	0.8537	0.7144	0.568	0.4147	0.4836	0.6652	0.5771	0.7578	0.5586	0.8867	0.9862	0.8087	0.8743	0.7334	0.9282	0.9744	0.8178	0.8743	0.8695	0.9525	0.6862	0.6613	0.8053	0.95
TCGA-AA-3660-01A	14.35	0.7668	0.893	0.26	0.6437	0.7192	0.7714	0.2905	0.4862	0.5418	0.5522	0.4946	0.382	0.7374	0.4403	0.5909	0.1687	0.2468	11.13	0.7477	0.5097	0.8885	0.7434	0.616	0.706	0.9018	0.7532	0.7409	0.1295	0.1835	0.488	0.387	0.4572	0.3956		0.9241	0.8673	0.9575	0.6952	0.9196	0.9759	0.8213	0.8564	0.9322	0.9554	0.8061	0.8738	0.8825	0.9153
TCGA-AD-6895-01A	14.33	0.5078	0.549	0.3548	0.4345	0.4564	0.3399	0.3495	0.3599	0.331	0.2685	0.1244	0.2864	0.3478	0.337	0.7847	0.7069	0.0024	12.03	0.6794	0.6106	0.8194	0.673	0.3671	0.5807	0.8308	0.873	0.7066	0.5027	0.3707	0.6371	0.5966	0.6808	0.5955	0.7218	0.9577	0.8304	0.9215	0.872	0.9398	0.9681	0.7001	0.865	0.8581	0.9605	0.822	0.7038	0.881	0.9308
TCGA-AZ-4308-01A	14.32	0.4876	0.4488	0.04321	0.02723	0.1943	0.03958	0.05754	0.05693	0.04313	0.04938	0.02549	0.01404	0.02621	0.05624	0.804	0.2941	0.0018	13.45	0.6564	0.2614	0.8042	0.7111	0.06163	0.6733	0.8042	0.8592	0.6309	0.2447	0.248	0.5707	0.3758	0.5028	0.3686	0.8029	0.9839	0.8266	0.9131	0.7673	0.9562	0.9598	0.8031	0.8289	0.866	0.962	0.718	0.7837	0.8746	0.9437
TCGA-AA-3492-01A	14.31	0.4929	0.5409	0.05208	0.4097	0.3443	0.07735	0.3315	0.349	0.04199	0.1734	0.03092	0.01514	0.08831	0.07338	0.7628	0.2394	0.0263	13.53	0.8105	0.7096	0.8838	0.8027	0.3808	0.5028	0.8396	0.9104	0.727	0.2032	0.1152	0.6374	0.5166	0.7228	0.5097	0.8399	0.9842	0.8795	0.9385	0.8966	0.9505	0.9874	0.8312	0.8388	0.9203	0.9671	0.7846	0.8365	0.8567	0.8792
TCGA-CM-6172-01A	14.3	0.7872	0.7945	0.479	0.5026	0.5809	0.4175	0.1177	0.1636	0.05925	0.04561	0.03601	0.01856	0.04659	0.09933	0.8651	0.499	0.0938	15.11	0.7966	0.711	0.9483	0.774	0.3158	0.7176	0.8831	0.9059	0.7013	0.1875	0.1539	0.624	0.5536	0.6905	0.5388	0.7741	0.9834	0.8778	0.9519	0.9094	0.9045	0.9794	0.8944	0.7807	0.9036	0.9615	0.8523	0.8526	0.8872	0.9258
TCGA-AA-3495-01A	14.29	0.7259	0.7966	0.4414	0.5964	0.6214	0.6062	0.3966	0.4709	0.5952	0.7032	0.5422	0.4355	0.5941	0.466	0.701	0.2172	-0.0731	13.86	0.718	0.5037	0.8514	0.721	0.3093	0.7198	0.8041	0.8308	0.7685	0.3409	0.3164	0.7683	0.5987	0.7203	0.5806	0.8714	0.9785	0.7944	0.9119	0.8684	0.9345	0.9776	0.7588	0.8158	0.8887	0.9641	0.7717	0.8215	0.875	0.9301
TCGA-F4-6704-01A	14.27	0.1722	0.1575	0.07201	0.02692	0.2006	0.03243	0.04979	0.0487	0.04473	0.04761	0.02176	0.01752	0.04136	0.08397	0.7317	0.6458	-0.0828	16.04	0.6352	0.4389	0.7569	0.6315	0.09537	0.3945	0.5673	0.5923	0.4522	0.363	0.5236	0.7067	0.5753		0.572	0.8135	0.9567	0.7531	0.8674	0.7247	0.8273	0.9501	0.7876	0.8685	0.8129	0.9652	0.7397	0.83	0.8811	0.9446
TCGA-G4-6294-01A	14.25	0.8602	0.8808	0.05031	0.0164	0.2019	0.03957	0.03755	0.04362	0.03619	0.04409	0.01924	0.01192	0.03494	0.08501	0.8879	0.1575	-0.0677	13.48	0.7771	0.7093	0.9097	0.8169	0.4729	0.7132	0.8777	0.9223	0.6071	0.1799	0.2281	0.5256	0.4628	0.4064	0.4443	0.6972	0.9815	0.8978	0.9516	0.9096	0.9127	0.9855	0.8959	0.8609	0.8675	0.9681	0.8555	0.8043	0.8827	0.9564
TCGA-G4-6315-01A	14.16	0.7842	0.839	0.3436	0.4046	0.4011	0.07413	0.05434	0.08742	0.04231	0.04362	0.02886	0.01773	0.04278	0.07346	0.6803	0.2959	-0.0996	12.82	0.7882	0.6087	0.8686	0.7367	0.2686	0.6467	0.9134	0.9221	0.7509	0.1709	0.1924	0.6229	0.4954	0.658	0.5142	0.8398	0.9792	0.8356	0.9535	0.8943	0.9164	0.9837	0.846	0.8747	0.9246	0.9548	0.8089	0.8836	0.9018	0.9083
TCGA-CM-5349-01A	14.16	0.6751	0.7	0.04593	0.01644	0.1384	0.02715	0.04046	0.03747	0.0453	0.03713	0.02233	0.01584	0.03709	0.05584	0.7597	0.3759	0.2548	14.57	0.711	0.5595	0.8419	0.6291	0.3838	0.588	0.8908	0.9197	0.7779	0.42	0.4024	0.7716	0.6963		0.6979	0.8156	0.9742	0.8876	0.9504	0.9159	0.9395	0.984	0.8373	0.8228	0.9218	0.9659	0.8941	0.9047	0.9245	0.928
TCGA-G4-6304-01A	14.15	0.4683	0.4992	0.077	0.3424	0.4307	0.1592	0.09803	0.09743	0.1813	0.1557	0.0537	0.1778	0.2109	0.2209	0.7531	0.8064	0.0118	15.52	0.8135	0.5276	0.8294	0.5738	0.1258	0.5645	0.8229	0.7955	0.7355	0.7984	0.7144	0.8191	0.7517	0.6271	0.7572	0.6721	0.9526	0.8123	0.9214	0.8985	0.9468	0.9559	0.8329	0.8193	0.8772	0.9693	0.8478	0.8633	0.8855	0.9404
TCGA-F4-6808-01A	14.13	0.154	0.2816	0.03719	0.0176	0.1854	0.02537	0.04966	0.05462	0.03567	0.04749	0.0181	0.01554	0.03355	0.0504	0.8505	0.2945	0.051	13.82	0.765	0.5119	0.9099	0.7737	0.2593	0.7139	0.8532	0.8319	0.7649	0.3069	0.277	0.7138	0.5578	0.5576	0.5868	0.8365	0.9865	0.8804	0.9231	0.7423	0.9462	0.9863	0.8359	0.8877	0.9117	0.9619	0.7767	0.7277	0.8862	0.9526
TCGA-A6-6652-01A	14.11	0.8301	0.9088	0.3833	0.6361	0.6882	0.7557	0.4389	0.5404	0.2327	0.05407	0.02005	0.08718	0.08937	0.1235	0.8166	0.1792	0.5833	13.6	0.8528	0.5206	0.9119	0.861	0.1806	0.8633	0.8861	0.8998	0.8012	0.2075	0.2782	0.6762	0.5542	0.8076	0.5879		0.979	0.903	0.9619	0.9108	0.9477	0.9886	0.8782	0.8586	0.9243	0.9564	0.7982	0.9013	0.881	0.9245
TCGA-CM-5864-01A	14.11	0.7708	0.6941	0.05289	0.05348	0.1953	0.03443	0.0496	0.05136	0.03416	0.03751	0.0182	0.01691	0.0394	0.07124	0.8005	0.1174	0.1425	10.59	0.7751	0.4941	0.8499	0.7926	0.4239	0.7305	0.855	0.8031	0.6522	0.2254	0.1784	0.566	0.3981	0.5313	0.4041	0.7833	0.9729	0.659	0.9484	0.6088	0.9457	0.9842	0.8199	0.8786	0.8976	0.9595	0.7894	0.6625	0.8333	0.9373
TCGA-D5-6535-01A	14.1	0.6154	0.5958	0.4002	0.4759	0.5344	0.4937	0.05721	0.0825	0.04697	0.03865	0.01994	0.02134	0.0473	0.06133	0.7236	0.3558	0.2918	13.47	0.7747	0.6834	0.9094	0.7158	0.3283	0.5758	0.871	0.8987	0.7148	0.28	0.2491	0.6235	0.499	0.5446	0.5055	0.7382	0.9793	0.8566	0.9382	0.8053	0.9211	0.9421	0.756	0.879	0.8739	0.9591	0.7501	0.757	0.8757	0.9378
TCGA-A6-2677-01A	14.03	0.672	0.9052	0.5104	0.5474	0.5999	0.3687	0.1439	0.1363	0.05993	0.04864	0.02785	0.02062	0.0518	0.08857	0.6532	0.1202	0.0570667	13.46	0.7892	0.5885	0.8408	0.8769	0.1503	0.6117	0.8175	0.8586	0.7364	0.1249	0.1411	0.7336	0.5799	0.8956	0.5984	0.864	0.9741	0.8675	0.9174	0.803	0.9172	0.9832	0.8131	0.8707	0.9068	0.9656	0.7387	0.8521	0.8963	0.9246
TCGA-QG-A5YW-01A	14	0.2841	0.5549	0.03675	0.05285	0.2299	0.04084	0.04679	0.05048	0.04327	0.04194	0.02983	0.02828	0.03462	0.07739	0.7498	0.2375	-0.0684	11.74	0.4904	0.3857	0.9138	0.8165	0.4623	0.5999	0.8326	0.8691	0.4373	0.4158	0.5281	0.5774	0.4698	0.5814	0.4895	0.6087	0.8063	0.5143	0.9254	0.402	0.8203	0.5766	0.4995	0.6262	0.7406	0.9089	0.6092	0.5198	0.776	0.8548
TCGA-NH-A5IV-01A	13.98	0.154	0.241	0.04666	0.02	0.2053	0.07055	0.03777	0.05756	0.03332	0.03282	0.03385	0.01625	0.0452	0.04549	0.6742	0.2346	0.0045	13.2	0.4876	0.2972	0.8396	0.785	0.1035	0.3552	0.7919	0.733	0.4155	0.2307	0.1757	0.4706	0.3475	0.2348	0.3576	0.8129	0.754	0.701	0.9529	0.5919	0.9345	0.9097	0.8139	0.8531	0.7848	0.9362	0.7388	0.626	0.7805	0.9195
TCGA-F4-6570-01A	13.95	0.2955	0.349	0.03121	0.01926	0.1794	0.03531	0.06522	0.05743	0.03867	0.04949	0.02309	0.03688	0.04621	0.07073	0.8133	0.5374	-0.0158	14.89	0.7934	0.5651	0.8778	0.739	0.4094	0.5151	0.6405	0.6806	0.61	0.4912	0.57	0.6583	0.521	0.841	0.532	0.7911	0.9762	0.7962	0.8334	0.683	0.9331	0.9741	0.7345	0.8424	0.8748	0.9534	0.6793	0.8136	0.8734	0.9176
TCGA-DM-A28E-01A	13.93	0.5239	0.5882	0.05178	0.02002	0.1903	0.02803	0.04096	0.03468	0.03114	0.03818	0.02008	0.01688	0.03585	0.05108	0.757	0.2263	0.0081	16.14	0.8069	0.6645	0.9296	0.8566	0.1828	0.8566	0.8687	0.8274	0.7274	0.09584	0.1047	0.728	0.4937	0.8589	0.5104	0.8078	0.981	0.8684	0.9542	0.8633	0.8701	0.9814	0.8627	0.8537	0.9092	0.9494	0.7928	0.8609	0.8865	0.9287
TCGA-D5-6922-01A	13.91	0.4006	0.5104	0.296	0.4638	0.5102	0.3795	0.2891	0.3253	0.418	0.4439	0.3014	0.3036	0.4113	0.3129	0.7783	0.2437	0.2084	13.33	0.5319	0.341	0.7783	0.6518	0.14	0.3834	0.781	0.7866	0.6217	0.3454	0.3432	0.6774	0.596	0.5831	0.5943	0.6781	0.9154	0.7343	0.9095	0.6367	0.9468	0.8847	0.711	0.7486	0.8726	0.9043	0.7726	0.6863	0.7309	0.9182
TCGA-A6-6780-01A	13.89	0.8574	0.7753	0.4324	0.6418	0.682	0.7228	0.619	0.6918	0.6786	0.7312	0.6198	0.4998	0.6658	0.5765	0.8133	0.2292	-0.01235	14.39	0.8298	0.6687	0.9075	0.796	0.4127	0.5337	0.837	0.8262	0.6541	0.3466	0.3746	0.6107	0.4915	0.4204	0.5091	0.8202	0.9813	0.8535	0.9109	0.8931	0.9309	0.9698	0.6679	0.8685	0.8752	0.9653	0.7676	0.7763	0.8955	0.949
TCGA-A6-6650-01A	13.89	0.7148	0.4722	0.07192	0.2842	0.2297	0.04802	0.04547	0.09327	0.05199	0.04805	0.02947	0.01952	0.05054	0.06125	0.6389	0.1364	-0.1339	13.34	0.8014	0.6278	0.9059	0.882	0.285	0.8083	0.8404	0.7668	0.7367	0.1147	0.08127	0.5863	0.5063	0.7875	0.5303	0.8235	0.9767	0.8724	0.9376	0.8472	0.9027	0.9768	0.8271	0.8716	0.8975	0.9632	0.7792	0.7887	0.6425	0.9482
TCGA-CM-6676-01A	13.88	0.5142	0.6752	0.2474	0.3339	0.4117	0.1465	0.1082	0.1117	0.0521	0.04853	0.02472	0.02329	0.03559	0.08071	0.8242	0.4419	-0.0992	13.31	0.6994	0.5527	0.81	0.6946	0.3146	0.6425	0.8722	0.8949	0.6958	0.3724	0.4779	0.8086	0.6238	0.7293	0.656	0.8447	0.9812	0.8494	0.9379	0.8479	0.9521	0.9655	0.8064	0.8738	0.906	0.9577	0.7812	0.855	0.8838	0.9442
TCGA-CA-5256-01A	13.83	0.6119	0.5702	0.03032	0.03056	0.2178	0.04293	0.04196	0.08247	0.04279	0.05504	0.02838	0.01627	0.05094	0.05793	0.6801	0.186	-0.1959	14.68	0.7514	0.4915	0.8772	0.7847	0.5193	0.7486	0.8249	0.8802	0.76	0.2509	0.272	0.5957	0.4218	0.6606	0.4385	0.7705	0.9704	0.8457	0.8083	0.7869	0.9021	0.9777	0.8046	0.8566	0.871	0.9587	0.7281	0.7628	0.8353	0.9146
TCGA-CM-6164-01A	13.83	0.5796	0.6387	0.104	0.2503	0.36	0.07735	0.06838	0.1261	0.06088	0.05446	0.02335	0.03647	0.06474	0.1125	0.8678	0.4399	-0.0682	14.41	0.7196	0.4774	0.8196	0.7274	0.2378	0.6203	0.8848	0.8638	0.694	0.4476	0.4082	0.6371	0.5227	0.597	0.5448	0.8714	0.9788	0.769	0.9281	0.7749	0.9276	0.9586	0.7997	0.9186	0.881	0.9533	0.7318	0.8445	0.866	0.9437
TCGA-D5-6539-01A	13.81	0.6968	0.7445	0.2922	0.4378	0.5127	0.4074	0.2602	0.2986	0.2791	0.3274	0.1728	0.2153	0.3531	0.276	0.7408	0.3945	0.0955	12.16	0.7388	0.59	0.8867	0.7015	0.2468	0.5709	0.9271	0.766	0.7026	0.2269	0.2255	0.5805	0.513	0.7679	0.5159		0.9643	0.8675	0.9472	0.9063	0.8815	0.9806	0.8764	0.8419	0.91	0.9579	0.9135	0.8708	0.9006	0.9247
TCGA-F4-6856-01A	13.81	0.4292	0.4723	0.3382	0.463	0.4919	0.3757	0.08508	0.07946	0.0492	0.05145	0.03036	0.02361	0.05492	0.1427	0.6299	0.7361	0.0188	12.1	0.6377	0.6172	0.8022	0.6788	0.3678	0.6812	0.6828	0.8162	0.5677	0.3395	0.4653	0.66	0.639	0.4891	0.6082	0.6287	0.9637	0.8216	0.8314	0.8397	0.9295	0.7962	0.6564	0.8588	0.8762	0.9526	0.8391	0.746	0.8528	0.9349
TCGA-AY-A71X-01A	13.8	0.2448	0.3612	0.08314	0.02037	0.1972	0.06059	0.04219	0.04678	0.03852	0.03713	0.02633	0.01628	0.0511	0.03918	0.7424	0.5342	0.0485	12.97	0.7681	0.4872	0.9132	0.8773	0.2016	0.6394	0.7889	0.8435	0.6505	0.08183	0.07116	0.553	0.4001	0.5315	0.4127	0.8737	0.9314	0.7862	0.9143	0.5875	0.9236	0.977	0.7788	0.8811	0.8515	0.9574	0.762	0.6034	0.6089	0.933
TCGA-CA-5797-01A	13.79	0.4123	0.6597	0.03643	0.07802	0.1859	0.03287	0.03969	0.04778	0.02581	0.04927	0.01902	0.01493	0.04141	0.04961	0.6235	0.1928	0.1021	11.76	0.7003	0.447	0.7863	0.7662	0.1102	0.6979	0.827	0.8432	0.6989	0.269	0.2108	0.7797	0.5971	0.8777	0.6401	0.8336	0.9749	0.8178	0.9257	0.8359	0.9279	0.9828	0.7411	0.8286	0.8874	0.9596	0.7817	0.7416	0.866	0.9307
TCGA-AM-5820-01A	13.78	0.6823	0.7849	0.621	0.6472	0.7161	0.8039	0.05906	0.1266	0.08823	0.05238	0.02656	0.02016	0.0552	0.06103	0.5118	0.2325	0.085	10.61	0.7298	0.5563	0.8381	0.7399	0.3817	0.4667	0.785	0.8667	0.6121	0.2297	0.3882	0.8594	0.6567	0.888	0.7324	0.8163	0.972	0.8272	0.9553	0.7635	0.9281	0.9661	0.7562	0.8485	0.8779	0.946	0.7331	0.8355	0.841	0.9087
TCGA-AA-3506-01A	13.77	0.2578	0.2198	0.03402	0.03498	0.2271	0.05436	0.03425	0.05103	0.04125	0.06565	0.03246	0.03129	0.03725	0.04793	0.5562	0.291	-0.0746	13.43	0.617	0.5576	0.8442	0.7844	0.349	0.6926	0.7181	0.7474	0.5586	0.2061	0.1716	0.64	0.4495	0.4688	0.4617	0.7951	0.9512	0.8457	0.9022	0.6603	0.9344	0.973	0.5268	0.6909	0.8157	0.8992	0.6342	0.5234	0.7915	0.9008
TCGA-CM-6170-01A	13.76	0.7146	0.7731	0.04994	0.02812	0.2115	0.03634	0.05073	0.07375	0.05315	0.05217	0.02444	0.02458	0.04712	0.08613	0.7353	0.3017	-0.1253	14.7	0.7547	0.622	0.8536	0.789	0.1003	0.5907	0.7737	0.8768	0.7365	0.2227	0.1889	0.5455	0.4444	0.4698	0.4618	0.8107	0.9711	0.8555	0.9326	0.8525	0.9251	0.9829	0.847	0.8388	0.9275	0.9701	0.8206	0.8969	0.9015	0.9357
TCGA-D5-6531-01A	13.7	0.8686	0.8682	0.4308	0.4488	0.5182	0.3481	0.3056	0.3702	0.4274	0.4783	0.3432	0.3043	0.4314	0.3439	0.744	0.4713	-0.2041	11.02	0.8053	0.6892	0.9044	0.8433	0.7098	0.7934	0.8792	0.7723	0.7508	0.1946	0.1077	0.5946	0.4694	0.6408	0.4962	0.8914	0.9768	0.6386	0.9212	0.6674	0.9023	0.9764	0.4562	0.8878	0.8233	0.959	0.7408	0.6595	0.8629	0.9456
TCGA-NH-A8F8-01A	13.69	0.7608	0.6365	0.3895	0.4435	0.4846	0.303	0.3674	0.3616	0.4743	0.04334	0.03597	0.03191	0.04054	0.07435	0.6794	0.3472	0.1035	14.56	0.6438	0.438	0.7448	0.6532	0.1977	0.5681	0.8047	0.8622	0.71	0.2732	0.2726	0.6996	0.467	0.5636	0.5453	0.8217	0.9749	0.8361	0.9262	0.688	0.8898	0.9785	0.7489	0.8096	0.8341	0.9606	0.7366	0.7918	0.8286	0.9
TCGA-AD-6964-01A	13.69	0.6411	0.6055	0.05032	0.0475	0.237	0.06046	0.05837	0.06234	0.04264	0.04091	0.02868	0.04329	0.05282	0.1018	0.813	0.4003	0.0058	12.8	0.7151	0.3923	0.8886	0.6733	0.1977	0.6162	0.8244	0.8399	0.6197	0.5106	0.4458	0.5821	0.5391	0.5817	0.5311	0.6473	0.9451	0.7579	0.9333	0.7238	0.9551	0.9544	0.7476	0.8739	0.8611	0.9597	0.7665	0.7719	0.8756	0.9384
TCGA-AZ-6599-01A	13.69	0.6205	0.5637	0.5588	0.5507	0.6166	0.3634	0.03921	0.06366	0.03961	0.04521	0.02771	0.01333	0.04167	0.05902	0.8495	0.4162	0.0169	12.16	0.7948	0.4676	0.9375	0.8953	0.5745	0.7885	0.8647	0.8592	0.566	0.09646	0.1748	0.6633	0.5109	0.8662	0.5066	0.8515	0.9827	0.8456	0.9264	0.734	0.9218	0.9353	0.7702	0.8568	0.8147	0.9177	0.6594	0.6129	0.6737	0.9164
TCGA-A6-5666-01A	13.65	0.6746	0.5426	0.03828	0.02009	0.1348	0.07245	0.03442	0.1054	0.03856	0.08629	0.03973	0.02323	0.03432	0.04923	0.7274	0.2039	-0.0519	11.78	0.863	0.4166	0.8965	0.8995	0.09602	0.5296	0.853	0.8916	0.6999	0.3086	0.4792	0.6651	0.4919	0.8435	0.6185		0.9406	0.5909	0.9365	0.69	0.5963	0.9473	0.8864	0.6678	0.8422	0.943	0.4455	0.8954	0.6387	0.7717
TCGA-A6-5660-01A	13.61	0.7831	0.6873	0.616	0.5808	0.6281	0.5983	0.3953	0.5519	0.09682	0.08882	0.07036	0.03124	0.04005	0.1259	0.844	0.2361	0.1522	13.51	0.7164	0.5676	0.8956	0.7862	0.1733	0.6604	0.8646	0.8734	0.7492	0.2481	0.2952	0.6849	0.5797		0.6613		0.9803	0.7952	0.9089	0.8137	0.9231	0.9732	0.854	0.8449	0.9013	0.9525	0.8296	0.8503	0.8637	0.9124
TCGA-F4-6460-01A	13.56	0.4676	0.6513	0.07553	0.02542	0.2088	0.02804	0.03889	0.09667	0.04281	0.03795	0.02305	0.01545	0.04682	0.08783	0.8643	0.2515	0.1653	14.26	0.7555	0.575	0.8468	0.7932	0.09277	0.4782	0.8764	0.9065	0.7549	0.292	0.3136	0.6184	0.5077	0.6069	0.5374	0.8296	0.9733	0.8908	0.9293	0.8169	0.92	0.9877	0.8644	0.9042	0.9216	0.9767	0.881	0.8507	0.9005	0.9454
TCGA-QG-A5Z1-01A	13.55	0.8368	0.8092	0.4178	0.4913	0.5709	0.5954	0.4051	0.4522	0.516	0.4691	0.3198	0.3589	0.5095	0.2839	0.7651	0.2295	0.0284	15.02	0.7626	0.5561	0.8903	0.8137	0.455	0.703	0.8236	0.825	0.6366	0.1794	0.1471	0.6798	0.5048	0.6277	0.5461	0.8884	0.9774	0.8179	0.9426	0.747	0.938	0.9469	0.8363	0.8377	0.8391	0.967	0.72	0.8095	0.8924	0.9313
TCGA-AD-6888-01A	13.51	0.3867	0.4632	0.0461	0.05193	0.265	0.06308	0.05545	0.05112	0.03744	0.04421	0.02539	0.03079	0.05316	0.08614	0.8676	0.205	0.1457	11.3	0.7716	0.6512	0.9137	0.7721	0.135	0.7206	0.8461	0.8741	0.7295	0.2266	0.2341	0.6144	0.5099	0.7336	0.5226	0.6882	0.9237	0.7555	0.8972	0.7487	0.9465	0.9614	0.7056	0.8595	0.8945	0.933	0.7223	0.6708	0.868	0.94
TCGA-A6-4107-01A	13.49	0.832	0.7202	0.5345	0.6834	0.7505	0.8263	0.5506	0.581	0.798	0.8693	0.727	0.5055	0.6959	0.63	0.848	0.2188	0.2138	12.19	0.7308	0.5716	0.8126	0.7789	0.3593	0.6191	0.8284	0.8009	0.6161	0.1988	0.1584	0.6326	0.4467	0.5936	0.4868	0.9097	0.9874	0.8222	0.9069	0.8049	0.9216	0.9855	0.7733	0.8246	0.8784	0.9647	0.8193	0.7838	0.833	0.9212
TCGA-G4-6295-01A	13.48	0.188	0.571	0.04283	0.03252	0.1784	0.0358	0.03134	0.04405	0.03411	0.0414	0.02261	0.01913	0.05269	0.05381	0.7528	0.2264	-0.2793	16.38	0.521	0.2653	0.6108	0.4252	0.08705	0.398	0.515	0.6698	0.7443	0.366	0.6118	0.7739	0.6697	0.7262	0.6774	0.8669	0.984	0.8314	0.9523	0.8105	0.9244	0.9642	0.8434	0.8364	0.9049	0.9672	0.8834	0.8682	0.8715	0.9279
TCGA-CM-6677-01A	13.44	0.772	0.7693	0.362	0.5231	0.5151	0.3746	0.3282	0.3725	0.3676	0.09754	0.02885	0.04553	0.1564	0.09406	0.5462	0.2588	0.108	12.68	0.7	0.5629	0.8469	0.7064	0.4757	0.6061	0.8455	0.872	0.5895	0.4027	0.3171	0.667	0.5186	0.7564	0.5256		0.9727	0.7809	0.905	0.7399	0.9258	0.9653	0.7546	0.8286	0.9167	0.9422	0.8025	0.739	0.7988	0.9404
TCGA-CK-6747-01A	13.43	0.5777	0.5514	0.07792	0.0256	0.2018	0.02774	0.03776	0.05019	0.04069	0.03725	0.02275	0.02109	0.03834	0.06973	0.8462	0.3305	0.0152	13.28	0.7992	0.5528	0.8772	0.8031	0.09658	0.3148	0.8029	0.872	0.6852	0.1995	0.2088	0.7269	0.572	0.7984	0.5565	0.8237	0.98	0.84	0.9469	0.7661	0.9138	0.9832	0.8547	0.8684	0.9076	0.9635	0.799	0.8639	0.8864	0.9469
TCGA-A6-A567-01A	13.41	0.1512	0.3024	0.04256	0.02447	0.1955	0.04233	0.0386	0.04854	0.03762	0.03466	0.03209	0.01683	0.03309	0.04924	0.6678	0.1835	0.1536	12.84	0.6786	0.5321	0.8371	0.8003	0.07518	0.3783	0.6355	0.7177	0.4956	0.1831	0.2349	0.6903	0.5051	0.798	0.4765	0.8459	0.9524	0.6342	0.8767	0.6806	0.926	0.8836	0.4686	0.8156	0.8337	0.9395	0.6166	0.5435	0.8038	0.916
TCGA-CM-6674-01A	13.4	0.2477	0.2979	0.04503	0.03808	0.2197	0.03802	0.04426	0.05694	0.04264	0.0526	0.02579	0.01908	0.03977	0.08155	0.8191	0.746	0.0036	13.13	0.6661	0.43	0.7616	0.6462	0.1424	0.6041	0.7787	0.8701	0.7006	0.4857	0.5312	0.6727	0.5936	0.6263	0.5709	0.8432	0.9784	0.821	0.9405	0.8347	0.9322	0.9696	0.826	0.8479	0.8848	0.9688	0.8137	0.8216	0.9002	0.9416
TCGA-DM-A288-01A	13.38	0.702	0.6838	0.03402	0.01827	0.1908	0.04541	0.04377	0.05569	0.03399	0.03621	0.0208	0.01977	0.03094	0.06789	0.8611	0.6548	-0.0376	11.6	0.8506	0.6606	0.9012	0.8036	0.5111	0.7631	0.8549	0.7844	0.5897	0.1764	0.2036	0.6288	0.5272	0.597	0.5217	0.8577	0.9802	0.8769	0.9704	0.8729	0.9166	0.9868	0.5797	0.8794	0.9219	0.95	0.8293	0.736	0.9075	0.9457
TCGA-G4-6317-01A	13.36	0.1857	0.18	0.03689	0.01592	0.1367	0.03876	0.0477	0.05871	0.03855	0.05195	0.02653	0.01321	0.0424	0.04388	0.7451	0.2694	-0.2477	14.53	0.822	0.4913	0.904	0.8025	0.1262	0.5369	0.8695	0.8987	0.8366	0.4757	0.2626	0.6416	0.558	0.754	0.5737	0.7861	0.9807	0.8705	0.9623	0.9064	0.9309	0.979	0.848	0.8754	0.9262	0.9632	0.815	0.9194	0.8877	0.9362
TCGA-D5-6538-01A	13.34	0.2169	0.09569	0.02526	0.01445	0.1471	0.02968	0.03049	0.05204	0.03461	0.04762	0.02742	0.01216	0.02784	0.04337	0.6801	0.1772	-0.2041	13.04	0.8368	0.67	0.9474	0.9154	0.596	0.8548	0.8759	0.6264	0.7082	0.2032	0.2101	0.5529	0.331	0.6679	0.3604	0.8203	0.9595	0.6124	0.9107	0.7672	0.9339	0.9779	0.8188	0.8426	0.8502	0.9585	0.6541	0.7733	0.8765	0.9074
TCGA-DM-A285-01A	13.32	0.5822	0.5226	0.501	0.5603	0.5909	0.5037	0.2574	0.2815	0.3413	0.2455	0.09783	0.2277	0.2535	0.2448	0.8523	0.4062	-0.2762	11.35	0.5336	0.5049	0.82	0.7574	0.4611	0.5271	0.7054	0.8005	0.4668	0.335	0.2828	0.6265	0.4697	0.8366	0.4656	0.8453	0.9162	0.7098	0.8596	0.5705	0.8674	0.9002	0.5831	0.8826	0.8252	0.9531	0.6456	0.6854	0.7292	0.9268
TCGA-CM-6166-01A	13.28	0.8235	0.7607	0.566	0.6308	0.745	0.8389	0.636	0.781	0.8441	0.6646	0.6277	0.3919	0.6334	0.4508	0.8134	0.2503	-0.0817	13.63	0.7561	0.5373	0.8635	0.7628	0.4707	0.6493	0.8926	0.9007	0.7654	0.2457	0.2773	0.6523	0.5414	0.9023	0.5521	0.7985	0.9764	0.9159	0.9605	0.8654	0.9312	0.9725	0.8499	0.8802	0.9117	0.95	0.7955	0.8627	0.8851	0.9362
TCGA-AZ-4313-01A	13.22	0.5776	0.5759	0.162	0.4059	0.4515	0.1348	0.04011	0.04076	0.04317	0.04714	0.02685	0.01215	0.0433	0.04414	0.8114	0.6282	-0.0228	13.36	0.6072	0.368	0.8054	0.6484	0.09079	0.7006	0.8571	0.8696	0.6558	0.49	0.4267	0.5421	0.4192	0.5258	0.4263	0.8074	0.9796	0.7715	0.9219	0.721	0.9455	0.9546	0.6628	0.7414	0.8155	0.9483	0.7003	0.7051	0.7267	0.933
TCGA-AZ-4614-01A	13.19	0.6208	0.5075	0.4489	0.5114	0.5561	0.5231	0.3568	0.3691	0.4752	0.5003	0.4727	0.3746	0.4514	0.3651	0.7007	0.1462	0.1513	11.64	0.7141	0.5165	0.8868	0.8335	0.2751	0.8121	0.8482	0.7087	0.678	0.1258	0.1012	0.6894	0.4916	0.8923	0.4635	0.8585	0.9747	0.855	0.9058	0.6247	0.9311	0.9802	0.7332	0.6671	0.8485	0.9252	0.6967	0.6555	0.7957	0.9079
TCGA-DM-A0XF-01A	13.14	0.2635	0.3485	0.03521	0.0145	0.1511	0.03644	0.03155	0.03396	0.0325	0.03202	0.01902	0.01539	0.02805	0.07707	0.9214	0.3918	0.0111	14.91	0.6971	0.4556	0.8341	0.6836	0.0991	0.6334	0.8766	0.9073	0.7228	0.3183	0.3581	0.7352	0.6192	0.5959	0.6339	0.8726	0.9811	0.8465	0.9238	0.8408	0.9429	0.9828	0.8481	0.8687	0.9113	0.9693	0.8214	0.7617	0.8696	0.9543
TCGA-CM-5344-01A	13.12	0.2869	0.3956	0.03467	0.01604	0.1513	0.03426	0.05069	0.04	0.04443	0.03939	0.02705	0.01487	0.0359	0.03382	0.6843	0.3909	-0.193	13.39	0.6771	0.3927	0.8399	0.6662	0.09339	0.5637	0.8567	0.8628	0.6903	0.2501	0.2582	0.6297	0.5255	0.8331	0.5333	0.7756	0.9794	0.8709	0.9474	0.8445	0.9289	0.9425	0.8575	0.8517	0.9215	0.9442	0.8234	0.8472	0.8715	0.9362
TCGA-3L-AA1B-01A	13.11	0.206	0.3939	0.04407	0.05537	0.1924	0.05078	0.0581	0.05226	0.04285	0.04766	0.03971	0.02348	0.06821	0.08909	0.7144	0.5199	-0.1006	13.95	0.5867	0.4387	0.7384	0.654	0.1246	0.5992	0.7819	0.8403	0.6231	0.4144	0.5045	0.7031	0.5355	0.4477	0.5497	0.877	0.9258	0.8017	0.9314	0.8125	0.9396	0.9689	0.7885	0.9082	0.8604	0.9671	0.7929	0.7687	0.9143	0.9231
TCGA-AZ-6601-01A	13.1	0.6453	0.6095	0.03095	0.0649	0.2799	0.05249	0.03591	0.08292	0.03863	0.04817	0.02438	0.0216	0.08063	0.09775	0.8545	0.4081	0.0087	13.48	0.7482	0.5821	0.8285	0.6685	0.4058	0.6561	0.8762	0.8373	0.6702	0.636	0.6786	0.7867	0.6493	0.8906	0.6632	0.8339	0.9804	0.7606	0.9546	0.7175	0.8962	0.9827	0.9023	0.8699	0.9384	0.9695	0.8764	0.8282	0.8513	0.948
TCGA-NH-A6GC-01A	13.09	0.1351	0.07366	0.035	0.02081	0.1321	0.03638	0.02928	0.04143	0.042	0.04196	0.02804	0.02372	0.03402	0.03952	0.5981	0.65	-0.0676	11.53	0.8057	0.4402	0.9482	0.859	0.05618	0.5223	0.8329	0.8782	0.7199	0.179	0.07127	0.6253	0.4626	0.414	0.4605	0.8806	0.9838	0.868	0.9348	0.8638	0.9063	0.9783	0.8428	0.8468	0.8868	0.9599	0.7966	0.7385	0.862	0.9165
TCGA-5M-AAT4-01A	13.08	0.7243	0.7771	0.237	0.1086	0.2291	0.03702	0.05455	0.08096	0.04651	0.03989	0.02475	0.01524	0.0354	0.0412	0.6779	0.3346	0.0264	13.75	0.7287	0.5551	0.8805	0.755	0.3826	0.6927	0.7982	0.8236	0.6236	0.2397	0.3582	0.6578	0.5	0.5841	0.49	0.7782	0.9853	0.7904	0.917	0.682	0.9117	0.9808	0.6582	0.8438	0.7921	0.9567	0.6329	0.6905	0.7741	0.889
TCGA-DM-A1D8-01A	13.03	0.8232	0.7348	0.6381	0.6714	0.7483	0.7724	0.4457	0.5585	0.6382	0.5233	0.4576	0.3996	0.4968	0.5524	0.9134	0.2051	0.0031	14.28	0.8053	0.6874	0.8587	0.7928	0.4088	0.5891	0.8802	0.8669	0.7644	0.218	0.1275	0.6617	0.517	0.805	0.509	0.8904	0.9831	0.8696	0.9315	0.7758	0.9248	0.988	0.8503	0.8967	0.9017	0.9766	0.8083	0.7996	0.8771	0.9526
TCGA-DM-A1D6-01A	13	0.0793	0.05322	0.03506	0.01542	0.1251	0.0239	0.02019	0.02756	0.02167	0.02679	0.01491	0.01317	0.0257	0.04737	0.8874	0.5962	0.1195	13.4	0.8277	0.6332	0.8976	0.831	0.2553	0.6668	0.8896	0.8711	0.745	0.1325	0.1826	0.7901	0.58	0.8566	0.6108	0.8854	0.9849	0.8796	0.9552	0.8585	0.9512	0.9883	0.8497	0.8364	0.9287	0.968	0.8307	0.8536	0.8851	0.9464
TCGA-CM-6679-01A	12.98	0.736	0.4604	0.04572	0.04232	0.2256	0.03344	0.07322	0.06273	0.06428	0.05479	0.02204	0.07465	0.05947	0.06523	0.8739	0.3538	-0.1411	13.62	0.6538	0.4921	0.8146	0.6944	0.1022	0.639	0.8397	0.8806	0.6726	0.387	0.4403	0.6099	0.4691	0.4852	0.477	0.8584	0.9778	0.8744	0.8855	0.8163	0.938	0.9626	0.8339	0.8736	0.8719	0.975	0.815	0.7505	0.8804	0.9513
TCGA-QG-A5YX-01A	12.88	0.1543	0.1152	0.03466	0.01966	0.1844	0.04054	0.04081	0.05076	0.03919	0.03542	0.02629	0.01845	0.03647	0.06159	0.604	0.1515	-0.0243	12.57	0.8109	0.5737	0.9195	0.8698	0.09038	0.3367	0.783	0.748	0.5721	0.1365	0.1832	0.6716	0.5911	0.8287	0.6063	0.8539	0.97	0.6384	0.92	0.8269	0.9441	0.914	0.7386	0.8217	0.877	0.966	0.7825	0.7504	0.8387	0.9184
TCGA-CA-6716-01A	12.86	0.9136	0.9162	0.4659	0.7804	0.8398	0.8867	0.5096	0.5065	0.594	0.4956	0.3792	0.3596	0.3893	0.3964	0.8115	0.2282	0.3489	10.61	0.7948	0.6875	0.8771	0.819	0.3985	0.7282	0.885	0.8757	0.7361	0.1344	0.1364	0.6755	0.5161	0.9018	0.5607	0.8064	0.9813	0.8825	0.9463	0.9295	0.9322	0.977	0.8414	0.8999	0.9103	0.9685	0.8096	0.9148	0.9062	0.9522
TCGA-RU-A8FL-01A	12.85	0.5559	0.8919	0.07443	0.2812	0.3226	0.09336	0.2491	0.3374	0.07055	0.05415	0.02398	0.01904	0.05444	0.195	0.7271	0.1646	0.1625	15.75	0.7565	0.498	0.8677	0.7817	0.3727	0.7329	0.7765	0.853	0.7223	0.1346	0.2107	0.6478	0.5589	0.6686	0.5419	0.8722	0.9172	0.7942	0.936	0.8491	0.8956	0.974	0.8233	0.8995	0.8887	0.965	0.8383	0.8154	0.9105	0.9441
TCGA-D5-6929-01A	12.83	0.366	0.6851	0.05652	0.1187	0.275	0.07289	0.06367	0.06411	0.05731	0.07785	0.03388	0.1206	0.181	0.1673	0.7449	0.4134	-0.1293	15.06	0.6898	0.44	0.8648	0.6825	0.3634	0.6471	0.8477	0.8205	0.6498	0.2793	0.3084	0.7507	0.641	0.8879	0.614	0.7346	0.9441	0.7107	0.9152	0.8493	0.9343	0.965	0.7571	0.8466	0.8568	0.9613	0.7409	0.7726	0.8776	0.9288
TCGA-DM-A28H-01A	12.82	0.6848	0.8317	0.1382	0.6307	0.594	0.5239	0.3863	0.404	0.451	0.1773	0.08003	0.3369	0.4212	0.3864	0.8492	0.2027	0.0326	14.28	0.8278	0.6374	0.9008	0.774	0.422	0.5865	0.8856	0.8873	0.7451	0.156	0.2262	0.7159	0.5149	0.9139	0.5241	0.8366	0.9873	0.8891	0.9188	0.8817	0.9438	0.9829	0.869	0.8851	0.8452	0.9554	0.7765	0.9076	0.923	0.946
TCGA-CK-5916-01A	12.79	0.6235	0.6262	0.4069	0.5075	0.5206	0.367	0.04002	0.06104	0.03281	0.03267	0.02905	0.01717	0.03341	0.09737	0.8004	0.6111	0.0165	9.767	0.6568	0.6736	0.8845	0.7602	0.3701	0.5649	0.8274	0.905	0.7166	0.4578	0.4724	0.5612	0.4978	0.482	0.4585	0.779	0.9771	0.6031	0.9484	0.8542	0.8862	0.9747	0.8325	0.8622	0.8872	0.9485	0.7845	0.7559	0.8893	0.9171
TCGA-CA-6718-01A	12.78	0.8068	0.7477	0.5548	0.5514	0.6323	0.6436	0.516	0.6331	0.6064	0.6607	0.5129	0.4489	0.5801	0.5278	0.8079	0.789	-0.0209	15.26	0.7628	0.6038	0.8846	0.7068	0.1264	0.4255	0.803	0.8576	0.778	0.7559	0.6848	0.8209	0.694	0.9214	0.6829	0.776	0.9778	0.8313	0.9454	0.8798	0.9004	0.9723	0.8423	0.8681	0.8984	0.968	0.7407	0.9071	0.9055	0.9374
TCGA-T9-A92H-01A	12.78	0.3623	0.1592	0.05312	0.02634	0.1916	0.06934	0.06586	0.1321	0.04418	0.0543	0.03772	0.01991	0.05779	0.06847	0.5891	0.2336	-0.1673	14.28	0.7886	0.4579	0.8985	0.7915	0.08715	0.3339	0.7926	0.9118	0.7262	0.1409	0.1506	0.6117	0.48	0.5551	0.4894	0.861	0.9547	0.8831	0.9291	0.9166	0.9265	0.9775	0.8247	0.8776	0.8627	0.9642	0.7506	0.7752	0.8959	0.9435
TCGA-DM-A1D9-01A	12.77	0.5548	0.4773	0.03247	0.0171	0.2265	0.1235	0.03464	0.03604	0.03049	0.02852	0.01887	0.01379	0.0218	0.05873	0.9123	0.2196	0.129	13.28	0.7772	0.6616	0.839	0.7586	0.4666	0.6442	0.8631	0.5447	0.6052	0.1569	0.1647	0.5805	0.4758	0.5849	0.448	0.8746	0.9863	0.8716	0.9131	0.4679	0.9595	0.9774	0.8111	0.9001	0.8862	0.9607	0.7103	0.6934	0.7502	0.9441
TCGA-A6-2679-01A	12.67	0.4561	0.533	0.03894	0.05923	0.242	0.04387	0.03681	0.04183	0.04474	0.04077	0.02025	0.04293	0.05714	0.07889	0.8455	0.1647	0.39655	0	0.6945	0.6144	0.8681	0.7432	0.2299	0.6414	0.8697	0.9007	0.5736	0.273	0.2787	0.6844	0.5385	0.6203	0.5715	0.8697	0.9755	0.8582	0.8949	0.6832	0.9406	0.9845	0.7623	0.8146	0.8698	0.9636	0.7296	0.8098	0.8344	0.9291
TCGA-G4-6321-01A	12.67	0.4234	0.423	0.2679	0.3249	0.4199	0.1524	0.07892	0.1444	0.113	0.06868	0.02907	0.08692	0.1262	0.1486	0.7229	0.6372	0.016	10.83	0.7079	0.5233	0.863	0.6669	0.3093	0.5157	0.8795	0.8591	0.6825	0.3223	0.3981	0.69	0.5353	0.8335	0.5617	0.7973	0.9781	0.8211	0.951	0.8297	0.9261	0.984	0.8012	0.8659	0.8967	0.9667	0.7791	0.8199	0.9114	0.9395
TCGA-AZ-6608-01A	12.67	0.1281	0.06566	0.03376	0.01679	0.1903	0.02473	0.05222	0.04881	0.04401	0.04399	0.02207	0.01277	0.04101	0.09068	0.7386	0.1483	-0.1396	13.22	0.8304	0.5284	0.9346	0.9352	0.1439	0.7014	0.8624	0.8763	0.7166	0.07052	0.09097	0.5735	0.4486	0.7377	0.4577	0.8574	0.9367	0.8538	0.8542	0.4761	0.9244	0.8755	0.7451	0.9292	0.8956	0.9655	0.7519	0.7209	0.921	0.9578
TCGA-CA-6715-01A	12.66	0.6684	0.8794	0.05003	0.02387	0.2123	0.02516	0.0391	0.04461	0.04546	0.04548	0.02314	0.02197	0.03867	0.06778	0.8385	0.132	-0.0736	14.05	0.7909	0.5079	0.9217	0.8463	0.07118	0.1871	0.8547	0.8845	0.7907	0.1782	0.1985	0.6192	0.4421	0.4992	0.444	0.8185	0.9522	0.8686	0.9353	0.7733	0.9498	0.9826	0.8887	0.8891	0.9097	0.9703	0.6956	0.9014	0.9047	0.9423
TCGA-DM-A0XD-01A	12.63	0.487	0.4836	0.3192	0.5888	0.6644	0.5367	0.07297	0.1438	0.2186	0.4365	0.1947	0.3466	0.3978	0.358	0.8557	0.3687	-0.0122	13.52	0.7057	0.5795	0.7868	0.6713	0.4443	0.7178	0.8916	0.7432	0.74	0.3597	0.5107	0.6913	0.6517		0.6302	0.8456	0.979	0.6084	0.9195	0.6194	0.9361	0.9828	0.7589	0.8463	0.8757	0.9355	0.8037	0.7311	0.8665	0.914
TCGA-CM-6678-01A	12.62	0.6855	0.7043	0.2217	0.4983	0.5447	0.4926	0.4399	0.4382	0.07728	0.04545	0.02242	0.02255	0.04148	0.07643	0.8402	0.3275	0.0779	12.4	0.6883	0.5497	0.8408	0.7178	0.09008	0.5366	0.8631	0.8106	0.5653	0.2974	0.339	0.641	0.5279	0.6221	0.5414	0.8492	0.9845	0.8476	0.9368	0.7781	0.9371	0.9686	0.8408	0.8811	0.8856	0.9625	0.7732	0.8665	0.8943	0.9417
TCGA-G4-6299-01A	12.59	0.4282	0.4132	0.2051	0.357	0.4503	0.3626	0.1681	0.2046	0.1666	0.08383	0.02231	0.08855	0.1171	0.1896	0.8351	0.291	0.2964	13.03	0.7871	0.6448	0.8952	0.6996	0.3789	0.6645	0.8386	0.8939	0.6862	0.5123	0.6013	0.7302	0.5783	0.8393	0.5914	0.7383	0.9788	0.8721	0.9491	0.8509	0.9275	0.9857	0.8656	0.8799	0.8702	0.9536	0.7476	0.7848	0.873	0.9318
TCGA-CM-4744-01A	12.25	0.8175	0.7773	0.1225	0.313	0.3985	0.1298	0.03951	0.04658	0.06175	0.06126	0.02911	0.01513	0.03495	0.06382	0.7948	0.3101	-0.0516	11.47	0.581	0.4705	0.8596	0.7749	0.399	0.6392	0.8443	0.7867	0.4376	0.4593	0.3734	0.5995	0.4509	0.6301	0.4714	0.772	0.9627	0.5059	0.8586	0.4752	0.9107	0.5931	0.4957	0.6616	0.7505	0.9327	0.5858	0.5758	0.6309	0.8876
TCGA-DM-A28F-01A	12.22	0.1006	0.1473	0.04812	0.2256	0.3496	0.04633	0.04535	0.0333	0.03785	0.03692	0.01829	0.02794	0.03916	0.1094	0.8741	0.1328	0.249	13.91	0.7072	0.5373	0.8811	0.7983	0.08883	0.5826	0.8917	0.623	0.6659	0.2309	0.2267	0.6725	0.5683	0.4827	0.5667	0.8746	0.9741	0.8805	0.9308	0.8933	0.9402	0.9723	0.8409	0.825	0.8997	0.9629	0.7767	0.7381	0.9023	0.9425
TCGA-CM-4750-01A	12.21	0.1715	0.562	0.02981	0.02648	0.2321	0.06681	0.072	0.08358	0.04254	0.05688	0.03268	0.02219	0.04408	0.1102	0.697	0.264	-0.097	14.15	0.7411	0.452	0.8935	0.7582	0.5122	0.7069	0.8164	0.8105	0.7562	0.2095	0.2588	0.7029	0.5488	0.8269	0.5734	0.8585	0.9782	0.8486	0.8606	0.8483	0.9274	0.9687	0.7819	0.8211	0.8838	0.9562	0.8085	0.7459	0.7726	0.918
TCGA-D5-5537-01A	12.14	0.8385	0.8464	0.4054	0.6897	0.7474	0.6834	0.5079	0.547	0.7846	0.8345	0.7016	0.5191	0.7506	0.6786	0.8442	0.2022	0.1176	13.64	0.713	0.6619	0.8425	0.7223	0.353	0.4697	0.8118	0.8113	0.7242	0.2136	0.2135	0.6638	0.5974	0.7938	0.5776	0.7541	0.9589	0.8032	0.9211	0.8287	0.9314	0.9585	0.7973	0.9019	0.8876	0.9599	0.7353	0.8054	0.9014	0.9217
TCGA-AZ-6598-01A	12.14	0.3255	0.4046	0.0441	0.02626	0.1803	0.04373	0.0339	0.04845	0.04008	0.04304	0.02257	0.01456	0.03226	0.06439	0.7672	0.5322	-0.1147	14.65	0.8358	0.7325	0.9186	0.8057	0.33	0.5062	0.7121	0.582	0.4926	0.1464	0.1853	0.6739	0.5028	0.9149	0.5224	0.8773	0.9846	0.8381	0.9104	0.8321	0.9554	0.9859	0.8271	0.8579	0.8996	0.9695	0.7234	0.8228	0.8177	0.95
TCGA-CM-4752-01A	12.07	0.3513	0.6195	0.04067	0.03319	0.2556	0.05444	0.03789	0.05012	0.03756	0.05346	0.02483	0.01843	0.04841	0.07739	0.7557	0.3503	-0.0486	13.99	0.7488	0.4765	0.8147	0.722	0.4164	0.6726	0.8133	0.8614	0.7284	0.3359	0.3436	0.6873	0.5252	0.856	0.5356	0.8756	0.9709	0.8033	0.9162	0.8244	0.9353	0.966	0.8076	0.8919	0.8712	0.9727	0.8137	0.7983	0.8877	0.9349
TCGA-DM-A1D4-01A	11.94	0.7658	0.9556	0.498	0.7047	0.7951	0.9161	0.7518	0.8126	0.8427	0.8155	0.7873	0.4652	0.7912	0.7333	0.7918	0.1876	0.4216	14.84	0.8601	0.8007	0.915	0.8296	0.354	0.7719	0.889	0.9135	0.768	0.1507	0.1724	0.6421	0.5043	0.7954	0.5059	0.7065	0.9801	0.9235	0.9737	0.9586	0.9616	0.9893	0.879	0.6977	0.935	0.9471	0.9306	0.8987	0.863	0.9255
TCGA-QG-A5YV-01A	11.89	0.8461	0.7738	0.3105	0.4576	0.5222	0.2935	0.09348	0.08153	0.03659	0.03531	0.02761	0.01902	0.03066	0.1068	0.7261	0.1333	0.3884	15.74	0.8176	0.6177	0.9213	0.8623	0.2985	0.5924	0.8356	0.7312	0.6704	0.1374	0.1591	0.6428	0.4875	0.6492	0.4561	0.7659	0.9788	0.8841	0.9403	0.8113	0.9416	0.9821	0.8316	0.8023	0.8983	0.9647	0.7395	0.835	0.8754	0.9302
TCGA-DM-A28A-01A	11.84	0.8361	0.87	0.5091	0.4997	0.5683	0.4743	0.09622	0.1569	0.4379	0.5147	0.1341	0.3845	0.4294	0.4385	0.8752	0.2074	0.0969	15.54	0.8032	0.5974	0.8752	0.8655	0.4128	0.6729	0.8687	0.9172	0.8019	0.1433	0.121	0.6705	0.5096	0.5811	0.5658	0.8914	0.9866	0.9116	0.9422	0.9089	0.9379	0.9898	0.844	0.8965	0.8981	0.9764	0.7361	0.8986	0.9185	0.951
TCGA-D5-6532-01A	11.81	0.799	0.2319	0.03752	0.02842	0.1658	0.03348	0.04143	0.03496	0.03298	0.03364	0.02682	0.03237	0.0341	0.06676	0.7708	0.1229	0.0221	14.26	0.7777	0.4545	0.8653	0.748	0.3766	0.676	0.8639	0.8649	0.697	0.1598	0.1575	0.6314	0.4997	0.4254	0.4958	0.8274	0.9713	0.8654	0.9268	0.9296	0.9525	0.9849	0.8251	0.8255	0.8793	0.9574	0.8387	0.7897	0.8593	0.9363
TCGA-DM-A1DB-01A	11.77	0.7409	0.8513	0.03551	0.0172	0.1467	0.0365	0.0342	0.05683	0.03624	0.0476	0.02274	0.02588	0.04853	0.05661	0.7914	0.868	-0.5829	13.04	0.876	0.6152	0.9472	0.8434	0.1189	0.818	0.905	0.9293	0.643	0.1496	0.1164	0.6912	0.5985	0.5201	0.6116	0.8499	0.9867	0.8915	0.9503	0.9186	0.9526	0.9899	0.8865	0.8309	0.8997	0.9599	0.8972	0.8468	0.8903	0.8436
TCGA-D5-6541-01A	11.75	0.5206	0.657	0.1708	0.542	0.6044	0.2652	0.05692	0.1336	0.5566	0.4546	0.3458	0.4019	0.592	0.463	0.778	0.4343	0.0103	8.942	0.6368	0.2982	0.7693	0.6478	0.1118	0.3428	0.8466	0.7522	0.6563	0.3988	0.3096	0.6244	0.4605	0.7431	0.4675	0.8311	0.9661	0.6155	0.9373	0.7451	0.9144	0.9772	0.8065	0.8408	0.8887	0.96	0.7166	0.8399	0.8505	0.9365
TCGA-DM-A282-01A	11.66	0.8407	0.8249	0.4427	0.6808	0.7406	0.8766	0.4338	0.4948	0.7989	0.4914	0.4189	0.3678	0.4507	0.4326	0.8248	0.1982	0.0308	14.7	0.7721	0.5801	0.8824	0.7791	0.1151	0.6096	0.8828	0.9126	0.7121	0.2826	0.2708	0.6092	0.517	0.6434	0.5239	0.8304	0.9818	0.85	0.9447	0.8439	0.9017	0.9787	0.7878	0.8866	0.9	0.9721	0.7323	0.777	0.9169	0.9393
TCGA-CM-5868-01A	11.62	0.2064	0.3798	0.03878	0.01939	0.2017	0.03624	0.04081	0.05494	0.04293	0.03888	0.02338	0.01845	0.03392	0.05968	0.854	0.3379	-0.0163	13.17	0.7419	0.5654	0.8164	0.7408	0.1746	0.7073	0.8441	0.9026	0.7165	0.3898	0.3475	0.7816	0.6817	0.5592	0.6653	0.902	0.9854	0.8201	0.9139	0.818	0.911	0.9788	0.839	0.8834	0.8953	0.9747	0.8498	0.8897	0.8792	0.9283
TCGA-4N-A93T-01A	11.53	0.8778	0.8971	0.05305	0.02819	0.2377	0.0481	0.03863	0.0519	0.03937	0.04957	0.03783	0.01699	0.04001	0.06383	0.7134	0.131	0.1635	13.9	0.8061	0.726	0.9056	0.7956	0.4726	0.7527	0.7928	0.9108	0.7915	0.1169	0.08953	0.4997	0.4487	0.478	0.4327	0.8285	0.9456	0.8665	0.9282	0.8693	0.9239	0.9752	0.8563	0.8813	0.8814	0.9213	0.7094	0.5707	0.6894	0.9431
TCGA-AD-6965-01A	11.4	0.6015	0.7728	0.6074	0.5995	0.6364	0.6257	0.09552	0.1392	0.04476	0.04837	0.02854	0.01783	0.04954	0.06897	0.6514	0.2182	-0.1675	15.03	0.6812	0.3794	0.8669	0.8114	0.3467	0.5325	0.8133	0.7743	0.6493	0.1975	0.1606	0.6844	0.5464	0.8344	0.5815	0.7078	0.9429	0.7999	0.9217	0.7223	0.9426	0.955	0.7335	0.8405	0.8791	0.9383	0.6577	0.7356	0.8405	0.9238
TCGA-CM-4747-01A	11.39	0.1364	0.1114	0.03217	0.03937	0.2434	0.04767	0.03678	0.03778	0.03204	0.03933	0.0273	0.01882	0.03596	0.06072	0.7455	0.2812	0.3995	14.5	0.5159	0.4981	0.8108	0.7151	0.4139	0.6583	0.7974	0.8704	0.3915	0.2066	0.2411	0.5888	0.4365	0.6133	0.4486	0.8554	0.9688	0.7748	0.9176	0.4356	0.9055	0.8836	0.7991	0.8117	0.8126	0.9344	0.6362	0.6704	0.8169	0.9036
TCGA-DM-A0X9-01A	11.29	0.8736	0.8522	0.7031	0.7209	0.7753	0.8247	0.2718	0.2881	0.3741	0.4218	0.2174	0.3205	0.3739	0.3165	0.9154	0.2413	0.3553	12.31	0.787	0.6188	0.8949	0.7941	0.4141	0.5044	0.8788	0.8832	0.717	0.1434	0.2635	0.4741	0.3477	0.6245	0.3727	0.3998	0.869	0.7144	0.9251	0.6728	0.933	0.9461	0.8106	0.7133	0.8068	0.9442	0.6721	0.6441	0.6428	0.9172
TCGA-AZ-4315-01A	11.25	0.5979	0.7224	0.3683	0.6266	0.6784	0.591	0.3567	0.3252	0.338	0.07219	0.05469	0.3686	0.3672	0.3293	0.785	0.33	0.0023	12.79	0.7445	0.422	0.8113	0.7018	0.0753	0.3518	0.8199	0.9025	0.6837	0.2478	0.2768	0.5517	0.3594	0.6259	0.3778	0.7754	0.9692	0.8167	0.9147	0.8975	0.9317	0.9821	0.7896	0.8304	0.9076	0.9661	0.777	0.8235	0.8114	0.9046
TCGA-DM-A28C-01A	11.2	0.8143	0.8787	0.04154	0.2431	0.5223	0.4661	0.0427	0.04803	0.03386	0.02544	0.01726	0.01829	0.0481	0.06745	0.9171	0.1097	0.8055	12.76	0.7746	0.7455	0.8286	0.8126	0.07015	0.6419	0.8258	0.8864	0.7149	0.1503	0.1114	0.7162	0.4975	0.775	0.5586	0.8316	0.9814	0.8769	0.9233	0.9082	0.9511	0.9879	0.8604	0.8661	0.8829	0.9751	0.851	0.8545	0.9331	0.9459
TCGA-DM-A1DA-01A	11.08	0.8947	0.9067	0.6616	0.818	0.8816	0.8794	0.1895	0.3604	0.04743	0.04479	0.02018	0.01385	0.04478	0.07923	0.866	0.1392	-0.1891	16.5	0.8613	0.8017	0.952	0.8926	0.493	0.5142	0.8309	0.438	0.4556	0.07509	0.1065	0.4964	0.3598	0.4287	0.3691	0.8486	0.9731	0.8942	0.924	0.4407	0.9251	0.9843	0.4965	0.8524	0.8867	0.9381	0.7565	0.6299	0.7495	0.9643
TCGA-4T-AA8H-01A	11.08	0.559	0.7681	0.06005	0.03286	0.1589	0.03359	0.05418	0.081	0.03833	0.04013	0.02421	0.01483	0.03963	0.04397	0.5278	0.1967	0.2023	13.49	0.7144	0.5661	0.9102	0.8507	0.3681	0.5736	0.7941	0.9128	0.4368	0.1543	0.1316	0.6425	0.4609	0.5498	0.4917	0.7719	0.978	0.8012	0.9241	0.6287	0.9084	0.8248	0.4536	0.6057	0.7441	0.9186	0.5924	0.5765	0.7792	0.8791
TCGA-DM-A1D0-01A	10.94	0.4097	0.6633	0.0284	0.01265	0.1451	0.02627	0.0352	0.03727	0.02762	0.02446	0.01745	0.01202	0.0271	0.05641	0.9056	0.3648	-0.0198	13.31	0.8351	0.5898	0.8838	0.8181	0.1022	0.25	0.8851	0.8685	0.734	0.1359	0.1334	0.5592	0.4053	0.4799	0.4225	0.8778	0.9826	0.8712	0.9321	0.8547	0.9676	0.983	0.8686	0.878	0.922	0.9704	0.7852	0.7931	0.8728	0.943
TCGA-NH-A50U-01A	10.9	0.5419	0.5121	0.05608	0.4921	0.5034	0.3184	0.2616	0.392	0.0487	0.05265	0.04026	0.01675	0.05035	0.05367	0.5958	0.2381	-0.2995	12.76	0.7755	0.5465	0.8598	0.7931	0.4135	0.64	0.8093	0.8337	0.5503	0.1686	0.1551	0.5746	0.4496	0.5622	0.4499	0.8534	0.8993	0.8107	0.9364	0.5586	0.9161	0.9354	0.7263	0.8566	0.872	0.95	0.6725	0.6927	0.7957	0.9283
TCGA-DM-A28M-01A	10.87	0.5067	0.6232	0.1386	0.5296	0.5696	0.2461	0.4129	0.4342	0.481	0.5094	0.4402	0.4138	0.4322	0.3202	0.8585	0.1575	0.182	13.85	0.8208	0.7025	0.9073	0.8063	0.5114	0.6663	0.783	0.891	0.6259	0.1611	0.1651	0.5765	0.4536	0.6499	0.4324	0.8587	0.9832	0.6504	0.9244	0.4745	0.925	0.9834	0.7983	0.9054	0.8746	0.9534	0.7483	0.7318	0.8864	0.9472
TCGA-DM-A28G-01A	10.65	0.7597	0.8244	0.4087	0.6775	0.7193	0.6297	0.5564	0.713	0.7984	0.7101	0.6895	0.509	0.6953	0.626	0.8131	0.1573	-0.0128	12.53	0.7348	0.4512	0.8714	0.7862	0.4528	0.6025	0.8017	0.7417	0.4759	0.2052	0.2719	0.5812	0.4555	0.8061	0.4411	0.7553	0.9806	0.8088	0.8431	0.512	0.9182	0.8458	0.6418	0.8273	0.794	0.9431	0.6299	0.683	0.7612	0.9345
TCGA-G4-6307-01A	10.5	0.4728	0.6971	0.03071	0.02162	0.1574	0.03455	0.05944	0.04742	0.03637	0.0433	0.02489	0.01642	0.03131	0.0491	0.6373	0.2058	-0.0934	12.54	0.7709	0.4879	0.8835	0.8087	0.09946	0.6858	0.856	0.894	0.7119	0.1222	0.1108	0.6487	0.5105	0.8264	0.5247	0.8698	0.9839	0.8618	0.9323	0.8805	0.9467	0.9445	0.688	0.8791	0.8529	0.9617	0.7854	0.7298	0.8451	0.9427
TCGA-DM-A1HA-01A	8.951	0.794	0.9364	0.7545	0.86	0.895	0.8794	0.7296	0.561	0.9028	0.9575	0.8371	0.7059	0.9076	0.824	0.8699	0.1826	0.0573	14.23	0.8862	0.8142	0.9472	0.9474	0.05312	0.6992	0.8843	0.8777	0.7054	0.9175	0.8965	0.9846	0.7945	0.9232	0.8031	0.8423	0.9864	0.8918	0.9542	0.5302	0.9587	0.9763	0.8504	0.8732	0.9247	0.9654	0.7708	0.8634	0.9216	0.9453
[truncated: 59 more columns]
