# Supplementary material for: Understanding the Interplay between COX-2 and hTERT in Colorectal Cancer Using a Multi-Omics Analysis
Source: Cancers (Basel). 2019 Oct 11;11(10):1536. doi: 10.3390/cancers11101536 (PMC6827032; doi:10.3390/cancers11101536)
Supplement: Supplementary file 1 [file cancers-11-01536-s001.zip › Supplementary Table S2.xlsx]

## Sheet: TCGA_GTEx_Gene expresssion
sample	study	sample_type	primary_site	primary disease or tissue	PTGS1 (RSEM TPM)	PTGS2 (RSEM TPM)	TERT (RSEM TPM)
GTEX-131XE-1026-SM-5EGKE	GTEX	Normal Tissue	Colon	Colon - Sigmoid	8.307	3.951	-9.966
GTEX-11I78-1326-SM-5PNY9	GTEX	Normal Tissue	Colon	Colon - Sigmoid	7.879	6.401	-9.966
GTEX-12BJ1-2026-SM-5FQUH	GTEX	Normal Tissue	Colon	Colon - Sigmoid	7.865	3.99	-9.966
GTEX-ZPU1-1726-SM-4WWFV	GTEX	Normal Tissue	Colon	Colon - Sigmoid	7.836	2.761	-9.966
GTEX-ZVT2-1726-SM-51MRO	GTEX	Normal Tissue	Colon	Colon - Sigmoid	7.8	2.872	-9.966
GTEX-13G51-2126-SM-5IJD9	GTEX	Normal Tissue	Colon	Colon - Sigmoid	7.707	3.289	-9.966
GTEX-14BMU-1326-SM-5RQIH	GTEX	Normal Tissue	Colon	Colon - Sigmoid	7.647	6.705	-9.966
GTEX-WYVS-1126-SM-4SOJX	GTEX	Normal Tissue	Colon	Colon - Sigmoid	7.639	3.83	-9.966
GTEX-13OVI-2126-SM-5KM3U	GTEX	Normal Tissue	Colon	Colon - Sigmoid	7.632	6.691	-9.966
GTEX-11ZTT-1626-SM-5EQKR	GTEX	Normal Tissue	Colon	Colon - Sigmoid	7.611	4.686	-9.966
GTEX-ZPIC-2626-SM-57WE2	GTEX	Normal Tissue	Colon	Colon - Sigmoid	7.588	4.374	-9.966
GTEX-YJ8A-1726-SM-5P9IQ	GTEX	Normal Tissue	Colon	Colon - Sigmoid	7.543	3.213	-9.966
GTEX-11GS4-1826-SM-5HL4T	GTEX	Normal Tissue	Colon	Colon - Sigmoid	7.534	3.654	-9.966
GTEX-XXEK-1926-SM-4BRVD	GTEX	Normal Tissue	Colon	Colon - Transverse	7.466	4.476	-9.966
GTEX-1399R-2126-SM-5K7WZ	GTEX	Normal Tissue	Colon	Colon - Sigmoid	7.431	2.701	-9.966
GTEX-13FH7-1526-SM-5J2N6	GTEX	Normal Tissue	Colon	Colon - Transverse	7.424	4.157	-9.966
GTEX-ZP4G-1526-SM-57WE5	GTEX	Normal Tissue	Colon	Colon - Sigmoid	7.371	2.866	-9.966
GTEX-13U4I-2426-SM-5LU34	GTEX	Normal Tissue	Colon	Colon - Transverse	7.364	2.551	-9.966
GTEX-ZYFG-1826-SM-5GZWX	GTEX	Normal Tissue	Colon	Colon - Sigmoid	7.338	3.529	-9.966
GTEX-11P7K-1826-SM-5HL5A	GTEX	Normal Tissue	Colon	Colon - Sigmoid	7.321	1.305	-9.966
GTEX-WHPG-1626-SM-4M1ZL	GTEX	Normal Tissue	Colon	Colon - Sigmoid	7.308	4.655	-9.966
GTEX-XAJ8-0726-SM-47JY5	GTEX	Normal Tissue	Colon	Colon - Sigmoid	7.297	2.63	-9.966
GTEX-131XG-1526-SM-5GCNQ	GTEX	Normal Tissue	Colon	Colon - Sigmoid	7.294	3.974	-9.966
GTEX-TKQ1-0626-SM-4DXTS	GTEX	Normal Tissue	Colon	Colon - Transverse	7.276	5.283	-9.966
GTEX-XV7Q-2226-SM-4BRVY	GTEX	Normal Tissue	Colon	Colon - Sigmoid	7.268	3.449	-9.966
GTEX-XUJ4-2126-SM-4BOOX	GTEX	Normal Tissue	Colon	Colon - Sigmoid	7.26	2.531	-9.966
GTEX-YF7O-1626-SM-5IFII	GTEX	Normal Tissue	Colon	Colon - Sigmoid	7.252	4.961	-9.966
GTEX-ZA64-1426-SM-5CVMC	GTEX	Normal Tissue	Colon	Colon - Sigmoid	7.25	6.363	-9.966
GTEX-11DXZ-1626-SM-5GIDI	GTEX	Normal Tissue	Colon	Colon - Sigmoid	7.245	3.146	-9.966
GTEX-ZY6K-1326-SM-5GZWP	GTEX	Normal Tissue	Colon	Colon - Sigmoid	7.209	6.371	-9.966
GTEX-ZG7Y-1826-SM-4WWD3	GTEX	Normal Tissue	Colon	Colon - Sigmoid	7.209	2.284	-9.966
GTEX-13O61-1526-SM-5KM3P	GTEX	Normal Tissue	Colon	Colon - Sigmoid	7.209	2.278	-9.966
GTEX-12WSG-2426-SM-5EQLZ	GTEX	Normal Tissue	Colon	Colon - Sigmoid	7.208	2.694	-9.966
GTEX-ZV6S-1126-SM-57WE9	GTEX	Normal Tissue	Colon	Colon - Sigmoid	7.178	4.436	-9.966
GTEX-13D11-0626-SM-5LZYY	GTEX	Normal Tissue	Colon	Colon - Sigmoid	7.161	3.646	-9.966
GTEX-WHWD-1526-SM-4OORV	GTEX	Normal Tissue	Colon	Colon - Sigmoid	7.135	5.096	-9.966
GTEX-13111-1926-SM-5GCOL	GTEX	Normal Tissue	Colon	Colon - Sigmoid	7.007	4.92	-9.966
GTEX-13N2G-2226-SM-5IJCU	GTEX	Normal Tissue	Colon	Colon - Sigmoid	6.999	2.37	-9.966
GTEX-11P81-1426-SM-5P9JN	GTEX	Normal Tissue	Colon	Colon - Sigmoid	6.976	2.635	-9.966
GTEX-13PVR-1726-SM-5Q5EC	GTEX	Normal Tissue	Colon	Colon - Sigmoid	6.973	2.514	-9.966
GTEX-13CF3-1326-SM-5LZXZ	GTEX	Normal Tissue	Colon	Colon - Sigmoid	6.96	3.868	-9.966
GTEX-T6MO-0826-SM-4DM51	GTEX	Normal Tissue	Colon	Colon - Transverse	6.942	3.862	-9.966
GTEX-11P81-1126-SM-5GU5G	GTEX	Normal Tissue	Colon	Colon - Transverse	6.934	3.653	-9.966
GTEX-ZLFU-1426-SM-4WWEU	GTEX	Normal Tissue	Colon	Colon - Sigmoid	6.933	3.619	-9.966
GTEX-145ME-1126-SM-5SIAT	GTEX	Normal Tissue	Colon	Colon - Sigmoid	6.915	3.377	-9.966
GTEX-147JS-2626-SM-5S2UX	GTEX	Normal Tissue	Colon	Colon - Sigmoid	6.874	2.236	-9.966
GTEX-1212Z-1826-SM-5FQSH	GTEX	Normal Tissue	Colon	Colon - Sigmoid	6.845	2.951	-9.966
GTEX-V955-1626-SM-4JBHJ	GTEX	Normal Tissue	Colon	Colon - Transverse	6.813	3.712	-9.966
GTEX-X4EO-2726-SM-4E3HS	GTEX	Normal Tissue	Colon	Colon - Sigmoid	6.806	2.85	-9.966
GTEX-12WSJ-1426-SM-5GCON	GTEX	Normal Tissue	Colon	Colon - Sigmoid	6.802	6.245	-9.966
GTEX-131YS-2926-SM-5EGKI	GTEX	Normal Tissue	Colon	Colon - Sigmoid	6.796	2.77	-9.966
GTEX-ZT9W-1726-SM-51MS3	GTEX	Normal Tissue	Colon	Colon - Sigmoid	6.791	1.911	-9.966
GTEX-13CF2-1826-SM-5N9GK	GTEX	Normal Tissue	Colon	Colon - Sigmoid	6.783	3.413	-9.966
GTEX-Y8LW-1226-SM-4WWDP	GTEX	Normal Tissue	Colon	Colon - Transverse	6.755	3.345	-9.966
GTEX-111YS-1626-SM-5GZZ9	GTEX	Normal Tissue	Colon	Colon - Transverse	6.747	3.254	-9.966
GTEX-Y114-1626-SM-4TT7I	GTEX	Normal Tissue	Colon	Colon - Sigmoid	6.745	3.286	-9.966
GTEX-WY7C-1926-SM-4ONCI	GTEX	Normal Tissue	Colon	Colon - Sigmoid	6.744	4.682	-9.966
GTEX-ZAB5-1426-SM-5HL9D	GTEX	Normal Tissue	Colon	Colon - Sigmoid	6.74	3.434	-9.966
GTEX-11EQ9-1526-SM-5PNY7	GTEX	Normal Tissue	Colon	Colon - Sigmoid	6.718	2.043	-9.966
GTEX-132NY-2726-SM-5PNY2	GTEX	Normal Tissue	Colon	Colon - Sigmoid	6.707	2.694	-9.966
GTEX-ZVT3-2826-SM-5GU6A	GTEX	Normal Tissue	Colon	Colon - Sigmoid	6.703	2.583	-9.966
GTEX-XXEK-1826-SM-4BRVC	GTEX	Normal Tissue	Colon	Colon - Sigmoid	6.702	3.519	-9.966
GTEX-111CU-1226-SM-5EGIN	GTEX	Normal Tissue	Colon	Colon - Sigmoid	6.685	3.689	-9.966
GTEX-11ZU8-1126-SM-5EQ5K	GTEX	Normal Tissue	Colon	Colon - Sigmoid	6.676	4.985	-9.966
GTEX-Y3I4-1126-SM-4TT7Y	GTEX	Normal Tissue	Colon	Colon - Sigmoid	6.668	3.403	-9.966
GTEX-13FH7-1626-SM-5J2O9	GTEX	Normal Tissue	Colon	Colon - Sigmoid	6.664	3.565	-9.966
GTEX-12696-1926-SM-5EGJT	GTEX	Normal Tissue	Colon	Colon - Sigmoid	6.648	2.848	-9.966
GTEX-14A5H-1626-SM-5SIAN	GTEX	Normal Tissue	Colon	Colon - Sigmoid	6.647	6.018	-9.966
GTEX-11DXX-1926-SM-5EGJK	GTEX	Normal Tissue	Colon	Colon - Sigmoid	6.627	1.919	-9.966
GTEX-WQUQ-2626-SM-4MVNP	GTEX	Normal Tissue	Colon	Colon - Sigmoid	6.621	2.897	-9.966
GTEX-11PRG-2026-SM-5GU5F	GTEX	Normal Tissue	Colon	Colon - Sigmoid	6.614	5.398	-9.966
GTEX-111YS-1826-SM-5GIEP	GTEX	Normal Tissue	Colon	Colon - Sigmoid	6.607	3.192	-9.966
GTEX-ZTSS-1226-SM-51MSZ	GTEX	Normal Tissue	Colon	Colon - Sigmoid	6.604	5.114	-9.966
GTEX-145ME-0826-SM-5O9AF	GTEX	Normal Tissue	Colon	Colon - Transverse	6.602	2.973	-9.966
GTEX-XUW1-1826-SM-4BOQD	GTEX	Normal Tissue	Colon	Colon - Sigmoid	6.594	2.214	-9.966
GTEX-117XS-2226-SM-5GIE1	GTEX	Normal Tissue	Colon	Colon - Sigmoid	6.59	2.98	-9.966
GTEX-ZVZP-2026-SM-57WB3	GTEX	Normal Tissue	Colon	Colon - Sigmoid	6.589	5.816	-9.966
GTEX-ZYFG-1926-SM-5GID5	GTEX	Normal Tissue	Colon	Colon - Transverse	6.568	3.836	-9.966
GTEX-11TTK-2426-SM-5PNYO	GTEX	Normal Tissue	Colon	Colon - Transverse	6.552	2.632	-9.966
GTEX-117YX-0526-SM-5EGJH	GTEX	Normal Tissue	Colon	Colon - Sigmoid	6.537	3.742	-9.966
GTEX-ZF29-1726-SM-4WKFV	GTEX	Normal Tissue	Colon	Colon - Transverse	6.515	3.823	-9.966
GTEX-ZLV1-1326-SM-4WWER	GTEX	Normal Tissue	Colon	Colon - Sigmoid	6.508	5.671	-9.966
GTEX-13OW6-2226-SM-5N9FL	GTEX	Normal Tissue	Colon	Colon - Sigmoid	6.483	3.391	-9.966
GTEX-13VXT-2026-SM-5L3EW	GTEX	Normal Tissue	Colon	Colon - Sigmoid	6.48	5.502	-9.966
GTEX-12ZZX-2726-SM-5N9FT	GTEX	Normal Tissue	Colon	Colon - Sigmoid	6.468	2.257	-9.966
GTEX-Y114-1526-SM-4TT79	GTEX	Normal Tissue	Colon	Colon - Transverse	6.46	3.953	-9.966
GTEX-12ZZY-2726-SM-5EQ45	GTEX	Normal Tissue	Colon	Colon - Sigmoid	6.454	2.888	-9.966
GTEX-ZE9C-2126-SM-4WKGY	GTEX	Normal Tissue	Colon	Colon - Sigmoid	6.43	4.56	-9.966
GTEX-ZYFC-2626-SM-5NQ6S	GTEX	Normal Tissue	Colon	Colon - Transverse	6.425	3.064	-9.966
GTEX-11ONC-2026-SM-5HL61	GTEX	Normal Tissue	Colon	Colon - Transverse	6.419	5.283	-9.966
GTEX-ZTTD-2626-SM-57WEX	GTEX	Normal Tissue	Colon	Colon - Sigmoid	6.412	3.674	-9.966
GTEX-13OW8-2726-SM-5L3FZ	GTEX	Normal Tissue	Colon	Colon - Sigmoid	6.389	1.299	-9.966
GTEX-WY7C-1626-SM-4ONC8	GTEX	Normal Tissue	Colon	Colon - Transverse	6.359	3.936	-9.966
GTEX-11ZTS-1526-SM-5N9G7	GTEX	Normal Tissue	Colon	Colon - Sigmoid	6.351	2.425	-9.966
GTEX-146FH-2426-SM-5Q5EW	GTEX	Normal Tissue	Colon	Colon - Sigmoid	6.344	3.951	-9.966
GTEX-ZZ64-0826-SM-5E449	GTEX	Normal Tissue	Colon	Colon - Sigmoid	6.319	5.043	-9.966
GTEX-ZQG8-2426-SM-57WEE	GTEX	Normal Tissue	Colon	Colon - Sigmoid	6.307	2.778	-9.966
GTEX-11EI6-2626-SM-5PNVT	GTEX	Normal Tissue	Colon	Colon - Sigmoid	6.303	3.257	-9.966
GTEX-YECK-2826-SM-5IFHF	GTEX	Normal Tissue	Colon	Colon - Sigmoid	6.294	3.636	-9.966
GTEX-ZYVF-2826-SM-5GIDK	GTEX	Normal Tissue	Colon	Colon - Transverse	6.286	5.738	-9.966
GTEX-O5YW-1426-SM-3MJHF	GTEX	Normal Tissue	Colon	Colon - Transverse	6.279	2.749	-9.966
GTEX-14AS3-1126-SM-5Q5CR	GTEX	Normal Tissue	Colon	Colon - Transverse	6.278	3.507	-9.966
GTEX-13OW5-2626-SM-5MR3M	GTEX	Normal Tissue	Colon	Colon - Transverse	6.272	2.269	-9.966
GTEX-WFG8-1726-SM-4LVM6	GTEX	Normal Tissue	Colon	Colon - Sigmoid	6.252	5.36	-9.966
GTEX-13PVQ-2726-SM-5L3H7	GTEX	Normal Tissue	Colon	Colon - Sigmoid	6.244	3.348	-9.966
GTEX-11GSP-1626-SM-5986N	GTEX	Normal Tissue	Colon	Colon - Transverse	6.237	1.614	-9.966
GTEX-1122O-1426-SM-5H11R	GTEX	Normal Tissue	Colon	Colon - Sigmoid	6.233	4.203	-9.966
GTEX-ZYT6-2826-SM-5GICX	GTEX	Normal Tissue	Colon	Colon - Sigmoid	6.229	2.205	-9.966
GTEX-S341-1426-SM-4AD6U	GTEX	Normal Tissue	Colon	Colon - Transverse	6.219	3.747	-9.966
GTEX-13U4I-2626-SM-5SI9C	GTEX	Normal Tissue	Colon	Colon - Sigmoid	6.193	3.082	-9.966
GTEX-WEY5-1426-SM-4LMJ3	GTEX	Normal Tissue	Colon	Colon - Transverse	6.139	5.36	-9.966
GTEX-ZF28-2526-SM-57WFH	GTEX	Normal Tissue	Colon	Colon - Sigmoid	6.112	2.89	-9.966
GTEX-ZE7O-2626-SM-51MSS	GTEX	Normal Tissue	Colon	Colon - Sigmoid	6.102	1.967	-9.966
GTEX-YEC4-1926-SM-5IFHJ	GTEX	Normal Tissue	Colon	Colon - Transverse	6.096	2.876	-9.966
GTEX-13SLW-2826-SM-5Q5ES	GTEX	Normal Tissue	Colon	Colon - Sigmoid	6.084	2.177	-9.966
GTEX-11ZVC-2126-SM-5EGJ1	GTEX	Normal Tissue	Colon	Colon - Transverse	6.061	2.46	-9.966
GTEX-13CF3-1426-SM-5K7YY	GTEX	Normal Tissue	Colon	Colon - Transverse	6.05	5.19	-9.966
GTEX-117YX-0826-SM-5H11J	GTEX	Normal Tissue	Colon	Colon - Transverse	6.039	2.417	-9.966
GTEX-RU1J-1326-SM-46MUL	GTEX	Normal Tissue	Colon	Colon - Transverse	6.039	1.799	-9.966
GTEX-11TUW-2026-SM-5EQL8	GTEX	Normal Tissue	Colon	Colon - Transverse	6.023	5.902	-9.966
GTEX-13FHO-2726-SM-5K7VG	GTEX	Normal Tissue	Colon	Colon - Sigmoid	6.004	3.671	-9.966
GTEX-145MH-2726-SM-5QGQ6	GTEX	Normal Tissue	Colon	Colon - Sigmoid	5.977	3.988	-9.966
GTEX-11EMC-1426-SM-5N9E4	GTEX	Normal Tissue	Colon	Colon - Sigmoid	5.956	1.945	-9.966
GTEX-148VJ-2626-SM-5QGPI	GTEX	Normal Tissue	Colon	Colon - Transverse	5.951	3.079	-9.966
GTEX-WQUQ-2526-SM-4MVNO	GTEX	Normal Tissue	Colon	Colon - Transverse	5.951	2.909	-9.966
GTEX-ZYFD-2226-SM-5E43P	GTEX	Normal Tissue	Colon	Colon - Sigmoid	5.941	6.163	-9.966
GTEX-ZF2S-1826-SM-4WKFF	GTEX	Normal Tissue	Colon	Colon - Sigmoid	5.939	2.447	-9.966
GTEX-147JS-2526-SM-5S2Q8	GTEX	Normal Tissue	Colon	Colon - Transverse	5.93	2.639	-9.966
GTEX-145MO-2626-SM-5QGPD	GTEX	Normal Tissue	Colon	Colon - Sigmoid	5.918	1.455	-9.966
GTEX-ZVT4-2626-SM-5N9GJ	GTEX	Normal Tissue	Colon	Colon - Sigmoid	5.913	2.618	-9.966
GTEX-X15G-1526-SM-4PQZM	GTEX	Normal Tissue	Colon	Colon - Sigmoid	5.905	2.836	-9.966
GTEX-11DXY-2026-SM-5N9CZ	GTEX	Normal Tissue	Colon	Colon - Sigmoid	5.9	1.86	-9.966
GTEX-13FHP-2426-SM-5KLZ5	GTEX	Normal Tissue	Colon	Colon - Transverse	5.894	2.242	-9.966
GTEX-Z93S-2626-SM-57WBX	GTEX	Normal Tissue	Colon	Colon - Sigmoid	5.886	2.164	-9.966
GTEX-13O61-1626-SM-5KM3T	GTEX	Normal Tissue	Colon	Colon - Transverse	5.869	5.271	-9.966
GTEX-12WSL-1626-SM-5GCMU	GTEX	Normal Tissue	Colon	Colon - Transverse	5.858	3.474	-9.966
GTEX-14C39-1626-SM-5S2P4	GTEX	Normal Tissue	Colon	Colon - Sigmoid	5.846	6.106	-9.966
GTEX-OXRL-1426-SM-3NM9E	GTEX	Normal Tissue	Colon	Colon - Transverse	5.802	2.351	-9.966
GTEX-WH7G-1326-SM-4LVMS	GTEX	Normal Tissue	Colon	Colon - Transverse	5.799	1.368	-2.178
GTEX-XAJ8-0426-SM-47JYJ	GTEX	Normal Tissue	Colon	Colon - Transverse	5.794	3.861	-9.966
GTEX-ZZ64-0726-SM-5GZX4	GTEX	Normal Tissue	Colon	Colon - Transverse	5.768	4.031	-9.966
GTEX-148VJ-2426-SM-5NQ9Y	GTEX	Normal Tissue	Colon	Colon - Sigmoid	5.763	3.514	-9.966
GTEX-147GR-2826-SM-5RQK8	GTEX	Normal Tissue	Colon	Colon - Sigmoid	5.76	2.524	-9.966
GTEX-11EQ9-1426-SM-5987G	GTEX	Normal Tissue	Colon	Colon - Transverse	5.694	5.662	-9.966
GTEX-12WSM-1426-SM-5GCPA	GTEX	Normal Tissue	Colon	Colon - Sigmoid	5.688	1.844	-9.966
GTEX-ZAJG-2626-SM-5S2NU	GTEX	Normal Tissue	Colon	Colon - Sigmoid	5.62	4.939	-9.966
GTEX-XUW1-1926-SM-4BOP1	GTEX	Normal Tissue	Colon	Colon - Transverse	5.616	2.546	-9.966
GTEX-145LS-2726-SM-5Q5D8	GTEX	Normal Tissue	Colon	Colon - Transverse	5.596	3.846	-9.966
GTEX-13S86-1626-SM-5Q5C5	GTEX	Normal Tissue	Colon	Colon - Transverse	5.589	2.886	-9.966
GTEX-13X6K-2726-SM-5O9DG	GTEX	Normal Tissue	Colon	Colon - Sigmoid	5.584	1.745	-9.966
GTEX-ZAB4-2426-SM-5HL8A	GTEX	Normal Tissue	Colon	Colon - Sigmoid	5.522	4.083	-9.966
GTEX-ZDTS-2726-SM-5L3E2	GTEX	Normal Tissue	Colon	Colon - Sigmoid	5.518	4.129	-9.966
GTEX-PX3G-1426-SM-48U1J	GTEX	Normal Tissue	Colon	Colon - Transverse	5.505	1.779	-9.966
GTEX-VJYA-2026-SM-4KL1K	GTEX	Normal Tissue	Colon	Colon - Transverse	5.5	0.7916	-9.966
GTEX-13O1R-2426-SM-5KLZZ	GTEX	Normal Tissue	Colon	Colon - Sigmoid	5.478	3.774	-9.966
GTEX-XGQ4-1226-SM-4AT67	GTEX	Normal Tissue	Colon	Colon - Transverse	5.468	3.006	-9.966
GTEX-1339X-1726-SM-5P9J9	GTEX	Normal Tissue	Colon	Colon - Sigmoid	5.451	6.852	-9.966
GTEX-ZF29-1826-SM-4WKG8	GTEX	Normal Tissue	Colon	Colon - Sigmoid	5.437	1.683	-9.966
GTEX-X3Y1-1726-SM-4PQZL	GTEX	Normal Tissue	Colon	Colon - Transverse	5.43	2.678	-9.966
GTEX-XYKS-2226-SM-4E3IU	GTEX	Normal Tissue	Colon	Colon - Transverse	5.421	3.265	-9.966
GTEX-13OVJ-1826-SM-5KM2D	GTEX	Normal Tissue	Colon	Colon - Sigmoid	5.403	3.129	-9.966
GTEX-11NSD-1626-SM-5986U	GTEX	Normal Tissue	Colon	Colon - Transverse	5.399	1.745	-9.966
GTEX-Y5LM-1426-SM-5RQJL	GTEX	Normal Tissue	Colon	Colon - Sigmoid	5.383	3.509	-9.966
GTEX-145MO-2426-SM-5NQ9W	GTEX	Normal Tissue	Colon	Colon - Transverse	5.383	1.029	-9.966
GTEX-12WSJ-1526-SM-5GCNI	GTEX	Normal Tissue	Colon	Colon - Transverse	5.378	6.401	-9.966
GTEX-11P82-1226-SM-5HL5P	GTEX	Normal Tissue	Colon	Colon - Sigmoid	5.374	7.867	-9.966
GTEX-11ONC-1926-SM-5GU75	GTEX	Normal Tissue	Colon	Colon - Sigmoid	5.345	3.146	-9.966
GTEX-14A5I-2426-SM-5Q5CP	GTEX	Normal Tissue	Colon	Colon - Sigmoid	5.345	1.455	-9.966
GTEX-QLQ7-1126-SM-4R1KN	GTEX	Normal Tissue	Colon	Colon - Transverse	5.339	3.894	-9.966
GTEX-11TUW-2326-SM-5EQMO	GTEX	Normal Tissue	Colon	Colon - Sigmoid	5.334	5.398	-9.966
GTEX-12KS4-2426-SM-5LU8P	GTEX	Normal Tissue	Colon	Colon - Transverse	5.327	3.864	-9.966
GTEX-131XE-0826-SM-5HL9W	GTEX	Normal Tissue	Colon	Colon - Transverse	5.313	0.9862	-9.966
GTEX-Y3I4-1426-SM-4TT9C	GTEX	Normal Tissue	Colon	Colon - Transverse	5.291	4.212	-9.966
GTEX-11O72-2226-SM-5PNW2	GTEX	Normal Tissue	Colon	Colon - Transverse	5.284	3.105	-9.966
GTEX-OIZH-1426-SM-3NB1O	GTEX	Normal Tissue	Colon	Colon - Transverse	5.282	1.036	-9.966
GTEX-11TT1-0926-SM-5GU5M	GTEX	Normal Tissue	Colon	Colon - Sigmoid	5.24	4.978	-9.966
GTEX-WRHK-1126-SM-4MVOJ	GTEX	Normal Tissue	Colon	Colon - Sigmoid	5.235	4.454	-9.966
GTEX-132AR-2826-SM-5IJFV	GTEX	Normal Tissue	Colon	Colon - Sigmoid	5.228	5.061	-9.966
GTEX-SE5C-1526-SM-4BRWU	GTEX	Normal Tissue	Colon	Colon - Transverse	5.224	2.173	-9.966
GTEX-13O3O-2526-SM-5L3DR	GTEX	Normal Tissue	Colon	Colon - Transverse	5.186	2.987	-9.966
GTEX-ZGAY-2126-SM-4YCFB	GTEX	Normal Tissue	Colon	Colon - Transverse	5.186	2.967	-4.608
GTEX-QDVJ-1326-SM-48U1X	GTEX	Normal Tissue	Colon	Colon - Transverse	5.168	4.411	-9.966
GTEX-Y8E4-2426-SM-4WWDN	GTEX	Normal Tissue	Colon	Colon - Transverse	5.13	2.698	-9.966
GTEX-1211K-1826-SM-5EGJ2	GTEX	Normal Tissue	Colon	Colon - Sigmoid	5.085	4.203	-9.966
GTEX-13113-1426-SM-5EGHU	GTEX	Normal Tissue	Colon	Colon - Sigmoid	5.08	0.4552	-9.966
GTEX-TKQ2-1326-SM-4DXT9	GTEX	Normal Tissue	Colon	Colon - Transverse	5.031	1.015	-9.966
GTEX-ZPU1-1926-SM-57WDT	GTEX	Normal Tissue	Colon	Colon - Transverse	4.992	0.7579	-9.966
GTEX-OHPM-1426-SM-3TW8Y	GTEX	Normal Tissue	Colon	Colon - Transverse	4.979	0.24	-9.966
GTEX-11ILO-2026-SM-5N9CQ	GTEX	Normal Tissue	Colon	Colon - Transverse	4.969	3.175	-9.966
GTEX-111VG-2226-SM-5N9DU	GTEX	Normal Tissue	Colon	Colon - Transverse	4.94	1.357	-9.966
GTEX-ZP4G-1726-SM-4WWCM	GTEX	Normal Tissue	Colon	Colon - Transverse	4.915	1.029	-9.966
GTEX-YEC3-2426-SM-5IFJR	GTEX	Normal Tissue	Colon	Colon - Transverse	4.903	1.993	-9.966
GTEX-ZTSS-1126-SM-5985O	GTEX	Normal Tissue	Colon	Colon - Transverse	4.895	3.076	-9.966
GTEX-YEC3-2026-SM-4WWFL	GTEX	Normal Tissue	Colon	Colon - Sigmoid	4.878	3.691	-9.966
GTEX-12WSL-1826-SM-5LZW9	GTEX	Normal Tissue	Colon	Colon - Sigmoid	4.843	4.55	-9.966
GTEX-WI4N-2226-SM-4OOS9	GTEX	Normal Tissue	Colon	Colon - Sigmoid	4.808	5.019	-9.966
GTEX-Z93S-2426-SM-5HL8N	GTEX	Normal Tissue	Colon	Colon - Transverse	4.787	1.506	-9.966
GTEX-ZAB4-2226-SM-5HL97	GTEX	Normal Tissue	Colon	Colon - Transverse	4.773	2.519	-9.966
GTEX-QMRM-1226-SM-447C6	GTEX	Normal Tissue	Colon	Colon - Transverse	4.762	1.876	-9.966
GTEX-NFK9-2026-SM-3LK5K	GTEX	Normal Tissue	Colon	Colon - Transverse	4.731	2.993	-9.966
GTEX-11EQ8-2626-SM-5N9BO	GTEX	Normal Tissue	Colon	Colon - Sigmoid	4.72	0.4657	-9.966
GTEX-P78B-1726-SM-3P5ZV	GTEX	Normal Tissue	Colon	Colon - Transverse	4.701	2.943	-9.966
GTEX-S4P3-1226-SM-4AD4Y	GTEX	Normal Tissue	Colon	Colon - Transverse	4.665	3.312	-9.966
GTEX-Q734-1126-SM-48TZY	GTEX	Normal Tissue	Colon	Colon - Transverse	4.622	2.033	-9.966
GTEX-YEC3-2026-SM-5CVLQ	GTEX	Normal Tissue	Colon	Colon - Sigmoid	4.612	3.833	-9.966
GTEX-QEL4-1926-SM-4R1JI	GTEX	Normal Tissue	Colon	Colon - Transverse	4.575	1.281	-9.966
GTEX-QLQW-0426-SM-447A7	GTEX	Normal Tissue	Colon	Colon - Transverse	4.466	1.683	-9.966
GTEX-ZY6K-1226-SM-5GZYL	GTEX	Normal Tissue	Colon	Colon - Transverse	4.448	3.043	-9.966
GTEX-145LS-2926-SM-5O99G	GTEX	Normal Tissue	Colon	Colon - Sigmoid	4.36	2.642	-9.966
GTEX-13X6I-2726-SM-5Q5ET	GTEX	Normal Tissue	Colon	Colon - Sigmoid	4.348	4.759	-9.966
GTEX-U3ZM-1126-SM-4DXUB	GTEX	Normal Tissue	Colon	Colon - Transverse	4.33	0.7407	-9.966
GTEX-R55G-1226-SM-48FDC	GTEX	Normal Tissue	Colon	Colon - Transverse	4.308	0.0718	-9.966
GTEX-11P7K-1526-SM-5EGI7	GTEX	Normal Tissue	Colon	Colon - Transverse	4.228	0.7058	-9.966
GTEX-117YW-1826-SM-5PNY5	GTEX	Normal Tissue	Colon	Colon - Transverse	4.204	5.256	-9.966
GTEX-S7SF-1926-SM-4AT5B	GTEX	Normal Tissue	Colon	Colon - Transverse	4.086	0.9935	-4.293
GTEX-XBED-1526-SM-4AT5W	GTEX	Normal Tissue	Colon	Colon - Transverse	4.056	0.6425	-9.966
GTEX-WH7G-1426-SM-4LVMU	GTEX	Normal Tissue	Colon	Colon - Sigmoid	4.044	0.5859	-9.966
GTEX-146FQ-1926-SM-5NQBY	GTEX	Normal Tissue	Colon	Colon - Transverse	4.042	0.9268	-9.966
GTEX-QDVN-1326-SM-48TZ3	GTEX	Normal Tissue	Colon	Colon - Transverse	3.988	2.325	-9.966
GTEX-XQ8I-2126-SM-4BOOM	GTEX	Normal Tissue	Colon	Colon - Transverse	3.98	3.969	-9.966
GTEX-ZDYS-2326-SM-4WKG6	GTEX	Normal Tissue	Colon	Colon - Transverse	3.943	-0.7588	-9.966
GTEX-SNOS-1226-SM-4DM5H	GTEX	Normal Tissue	Colon	Colon - Transverse	3.915	2.776	-9.966
GTEX-14C38-2626-SM-5RQI4	GTEX	Normal Tissue	Colon	Colon - Transverse	3.88	9.609	-9.966
GTEX-145LT-0926-SM-5LU9C	GTEX	Normal Tissue	Colon	Colon - Transverse	3.85	-1.283	-9.966
GTEX-13W3W-2226-SM-5LU4M	GTEX	Normal Tissue	Colon	Colon - Sigmoid	3.833	-0.1345	-9.966
GTEX-X15G-1326-SM-4PQZJ	GTEX	Normal Tissue	Colon	Colon - Transverse	3.824	0.9115	-9.966
GTEX-13111-0726-SM-5DUVE	GTEX	Normal Tissue	Colon	Colon - Transverse	3.815	-0.394	-9.966
GTEX-1128S-1626-SM-5H12O	GTEX	Normal Tissue	Colon	Colon - Transverse	3.802	1.233	-9.966
GTEX-Q2AI-0926-SM-48U1F	GTEX	Normal Tissue	Colon	Colon - Transverse	3.782	0.7999	-9.966
GTEX-PWCY-1026-SM-48TD4	GTEX	Normal Tissue	Colon	Colon - Transverse	3.77	1.486	-9.966
GTEX-P4QT-1426-SM-3NMCX	GTEX	Normal Tissue	Colon	Colon - Transverse	3.694	-0.394	-9.966
GTEX-11I78-1226-SM-5A5K6	GTEX	Normal Tissue	Colon	Colon - Transverse	3.611	-0.6873	-2.932
GTEX-WXYG-1726-SM-4ONCU	GTEX	Normal Tissue	Colon	Colon - Sigmoid	3.544	2.433	-9.966
GTEX-UJMC-1326-SM-4IHLS	GTEX	Normal Tissue	Colon	Colon - Transverse	3.537	0.6239	-9.966
GTEX-Y5V6-1626-SM-4VDT2	GTEX	Normal Tissue	Colon	Colon - Sigmoid	3.524	-0.1031	-9.966
GTEX-PWN1-1426-SM-48TDF	GTEX	Normal Tissue	Colon	Colon - Transverse	3.515	0.4657	-9.966
GTEX-S4Q7-0826-SM-4AD5E	GTEX	Normal Tissue	Colon	Colon - Transverse	3.488	2.449	-9.966
GTEX-ZXES-1626-SM-5NQ7L	GTEX	Normal Tissue	Colon	Colon - Transverse	3.484	-0.3383	-9.966
GTEX-ZF2S-1926-SM-4WWAN	GTEX	Normal Tissue	Colon	Colon - Transverse	3.482	-0.1665	-9.966
GTEX-ZYWO-1626-SM-5E44H	GTEX	Normal Tissue	Colon	Colon - Transverse	3.478	-0.4521	-9.966
GTEX-WHSB-0926-SM-4M1XJ	GTEX	Normal Tissue	Colon	Colon - Transverse	3.437	-1.831	-9.966
GTEX-ZQUD-1026-SM-4YCEZ	GTEX	Normal Tissue	Colon	Colon - Sigmoid	3.394	-1.639	-9.966
GTEX-W5WG-2426-SM-4LMI6	GTEX	Normal Tissue	Colon	Colon - Transverse	3.381	-1.181	-9.966
GTEX-144GM-1226-SM-5LU52	GTEX	Normal Tissue	Colon	Colon - Transverse	3.372	1.561	-9.966
GTEX-R53T-1326-SM-48FCQ	GTEX	Normal Tissue	Colon	Colon - Transverse	3.359	0.7321	-9.966
GTEX-WHWD-1226-SM-4OOS1	GTEX	Normal Tissue	Colon	Colon - Transverse	3.353	-1.318	-9.966
GTEX-QV31-0826-SM-4R1KR	GTEX	Normal Tissue	Colon	Colon - Transverse	3.274	1.029	-9.966
GTEX-XMK1-1726-SM-4B64Z	GTEX	Normal Tissue	Colon	Colon - Transverse	3.257	1.59	-9.966
GTEX-ZEX8-1926-SM-4WKFR	GTEX	Normal Tissue	Colon	Colon - Transverse	3.251	0.7916	-9.966
GTEX-OXRK-1726-SM-3NB16	GTEX	Normal Tissue	Colon	Colon - Transverse	3.194	-0.3566	-9.966
GTEX-WYJK-2326-SM-4ONDN	GTEX	Normal Tissue	Colon	Colon - Sigmoid	3.123	-0.6643	-9.966
GTEX-Q2AH-1226-SM-48TZL	GTEX	Normal Tissue	Colon	Colon - Transverse	3.113	-1.639	-9.966
GTEX-X5EB-1126-SM-46MVV	GTEX	Normal Tissue	Colon	Colon - Sigmoid	3.111	-0.8084	-9.966
GTEX-UPIC-1726-SM-4IHKG	GTEX	Normal Tissue	Colon	Colon - Transverse	3.053	2.989	-9.966
GTEX-145MN-1726-SM-5SIA6	GTEX	Normal Tissue	Colon	Colon - Transverse	3.029	-3.047	-9.966
GTEX-12C56-0626-SM-5EGGC	GTEX	Normal Tissue	Colon	Colon - Transverse	3.02	-0.5125	-9.966
GTEX-UJHI-1126-SM-4IHLN	GTEX	Normal Tissue	Colon	Colon - Transverse	3.016	-2.178	-9.966
GTEX-YF7O-1726-SM-5IFJ9	GTEX	Normal Tissue	Colon	Colon - Transverse	2.995	0.2522	-9.966
GTEX-RM2N-0926-SM-48FD1	GTEX	Normal Tissue	Colon	Colon - Transverse	2.995	-0.3201	-9.966
GTEX-PWOO-1326-SM-48TCJ	GTEX	Normal Tissue	Colon	Colon - Transverse	2.993	1.491	-9.966
GTEX-13OVG-1426-SM-5K7VP	GTEX	Normal Tissue	Colon	Colon - Transverse	2.973	2.822	-9.966
GTEX-12BJ1-2126-SM-5BC5O	GTEX	Normal Tissue	Colon	Colon - Transverse	2.964	-1.318	-9.966
GTEX-PLZ5-1126-SM-3P613	GTEX	Normal Tissue	Colon	Colon - Transverse	2.962	-3.047	-9.966
GTEX-XBEW-1926-SM-4SOJO	GTEX	Normal Tissue	Colon	Colon - Transverse	2.864	0.1903	-9.966
GTEX-11DXX-1826-SM-5H126	GTEX	Normal Tissue	Colon	Colon - Transverse	2.854	-2.466	-9.966
GTEX-133LE-1526-SM-5IFEN	GTEX	Normal Tissue	Colon	Colon - Transverse	2.838	-0.4921	-9.966
GTEX-Y3IK-1826-SM-4WWDS	GTEX	Normal Tissue	Colon	Colon - Transverse	2.814	0.0014	-9.966
GTEX-111CU-1426-SM-5GZYP	GTEX	Normal Tissue	Colon	Colon - Transverse	2.81	-1.318	-9.966
GTEX-WFON-1426-SM-4LVMT	GTEX	Normal Tissue	Colon	Colon - Transverse	2.799	-2.178	-9.966
GTEX-139YR-2126-SM-5KM11	GTEX	Normal Tissue	Colon	Colon - Transverse	2.791	0.8164	-9.966
GTEX-WOFM-1926-SM-4OOSP	GTEX	Normal Tissue	Colon	Colon - Sigmoid	2.774	0.4016	-2.727
GTEX-ZV7C-1526-SM-5NQ72	GTEX	Normal Tissue	Colon	Colon - Transverse	2.753	-1.431	-9.966
GTEX-13D11-0826-SM-5KLZJ	GTEX	Normal Tissue	Colon	Colon - Transverse	2.718	-0.1993	-9.966
GTEX-13W3W-2126-SM-5K7UX	GTEX	Normal Tissue	Colon	Colon - Transverse	2.671	1.692	-9.966
GTEX-ZVP2-1526-SM-5NQ82	GTEX	Normal Tissue	Colon	Colon - Transverse	2.658	-0.8339	-9.966
GTEX-1399R-2226-SM-5P9JB	GTEX	Normal Tissue	Colon	Colon - Transverse	2.658	-4.035	-9.966
GTEX-XUZC-1326-SM-4BRV2	GTEX	Normal Tissue	Colon	Colon - Transverse	2.651	-0.5543	-9.966
GTEX-YB5E-1626-SM-5IFIQ	GTEX	Normal Tissue	Colon	Colon - Transverse	2.637	-2.548	-9.966
GTEX-147F3-1926-SM-5SIB9	GTEX	Normal Tissue	Colon	Colon - Transverse	2.635	-0.7834	-9.966
GTEX-132AR-2726-SM-5PNVN	GTEX	Normal Tissue	Colon	Colon - Transverse	2.607	-1.283	-9.966
GTEX-R55D-1826-SM-48FEF	GTEX	Normal Tissue	Colon	Colon - Transverse	2.6	-1.117	-9.966
GTEX-1211K-1726-SM-5FQUJ	GTEX	Normal Tissue	Colon	Colon - Transverse	2.597	-1.831	-9.966
GTEX-XUJ4-2026-SM-4BOOW	GTEX	Normal Tissue	Colon	Colon - Transverse	2.549	-2.727	-9.966
GTEX-13PL7-2526-SM-5IFGR	GTEX	Normal Tissue	Colon	Colon - Transverse	2.524	-1.51	-9.966
GTEX-WFG7-1526-SM-4LVMG	GTEX	Normal Tissue	Colon	Colon - Transverse	2.509	-0.9686	-9.966
GTEX-11P82-1026-SM-5BC5J	GTEX	Normal Tissue	Colon	Colon - Transverse	2.496	-0.9406	-9.966
GTEX-T5JW-1126-SM-4DM5V	GTEX	Normal Tissue	Colon	Colon - Transverse	2.48	-2.388	-9.966
GTEX-ZLV1-1226-SM-4WWBX	GTEX	Normal Tissue	Colon	Colon - Transverse	2.428	-2.388	-3.171
GTEX-TML8-1326-SM-4DXTO	GTEX	Normal Tissue	Colon	Colon - Transverse	2.417	-1.431	-9.966
GTEX-W5WG-2026-SM-4LMIB	GTEX	Normal Tissue	Colon	Colon - Sigmoid	2.345	-0.5756	-9.966
GTEX-1399S-1926-SM-5J2M5	GTEX	Normal Tissue	Colon	Colon - Transverse	2.339	-1.831	-9.966
GTEX-WOFM-2026-SM-4OOSQ	GTEX	Normal Tissue	Colon	Colon - Transverse	2.29	-2.178	-9.966
GTEX-1122O-1526-SM-5N9CL	GTEX	Normal Tissue	Colon	Colon - Transverse	2.248	-2.932	-9.966
GTEX-QCQG-1626-SM-48U26	GTEX	Normal Tissue	Colon	Colon - Transverse	2.208	-2.114	-9.966
GTEX-139T6-1326-SM-5IFFO	GTEX	Normal Tissue	Colon	Colon - Transverse	2.177	-2.315	-9.966
GTEX-14DAR-1526-SM-5RQIX	GTEX	Normal Tissue	Colon	Colon - Transverse	2.033	-3.308	-9.966
GTEX-13QBU-1826-SM-5IJG3	GTEX	Normal Tissue	Colon	Colon - Transverse	1.953	-2.466	-9.966
GTEX-Y5LM-1526-SM-4VDTA	GTEX	Normal Tissue	Colon	Colon - Transverse	1.934	-1.595	-9.966
GTEX-XV7Q-2126-SM-4BRVX	GTEX	Normal Tissue	Colon	Colon - Transverse	1.926	-1.831	-9.966
GTEX-ZVZQ-2626-SM-59HLB	GTEX	Normal Tissue	Colon	Colon - Sigmoid	1.872	-1.086	-9.966
GTEX-11DXZ-1726-SM-5H12M	GTEX	Normal Tissue	Colon	Colon - Transverse	1.86	-0.9971	-5.574
GTEX-13O21-2426-SM-5MR4A	GTEX	Normal Tissue	Colon	Colon - Transverse	1.605	-3.171	-9.966
GTEX-XGQ4-1726-SM-4RH4G	GTEX	Normal Tissue	Colon	Colon - Sigmoid	1.379	-1.117	-9.966
GTEX-14E6E-1526-SM-5RQIG	GTEX	Normal Tissue	Colon	Colon - Transverse	1.164	-2.826	-9.966
GTEX-WFG8-1726-SM-5CHTE	GTEX	Normal Tissue	Colon	Colon - Sigmoid	-9.966	-9.966	-9.966
GTEX-SUCS-1026-SM-5CHTC	GTEX	Normal Tissue	Colon	Colon - Transverse	-9.966	-9.966	-9.966
GTEX-WFG8-1526-SM-5CHSI	GTEX	Normal Tissue	Colon	Colon - Transverse	-9.966	-9.966	-9.966
GTEX-WFON-1426-SM-5CHT1	GTEX	Normal Tissue	Colon	Colon - Transverse	-9.966	-9.966	-9.966
TCGA-AZ-6605-11	TCGA	Solid Tissue Normal	Colon	Colon Adenocarcinoma	7.774	2.236	-9.966
TCGA-A6-2675-11	TCGA	Solid Tissue Normal	Colon	Colon Adenocarcinoma	6.629	1.84	-9.966
TCGA-AZ-6603-11	TCGA	Solid Tissue Normal	Colon	Colon Adenocarcinoma	6.402	2.224	-9.966
TCGA-AA-3496-11	TCGA	Solid Tissue Normal	Colon	Colon Adenocarcinoma	6.259	1.903	-9.966
TCGA-F4-6704-11	TCGA	Solid Tissue Normal	Colon	Colon Adenocarcinoma	5.98	2.154	-9.966
TCGA-A6-5662-11	TCGA	Solid Tissue Normal	Colon	Colon Adenocarcinoma	5.882	1.852	-9.966
TCGA-AA-3663-11	TCGA	Solid Tissue Normal	Colon	Colon Adenocarcinoma	5.397	2.607	-9.966
TCGA-CM-6167-01	TCGA	Primary Tumor	Colon	Colon Adenocarcinoma	5.09	2.583	-9.966
TCGA-WS-AB45-01	TCGA	Primary Tumor	Colon	Colon Adenocarcinoma	5.088	4.271	-9.966
TCGA-AA-3496-01	TCGA	Primary Tumor	Colon	Colon Adenocarcinoma	4.986	1.177	-9.966
TCGA-AZ-6601-11	TCGA	Solid Tissue Normal	Colon	Colon Adenocarcinoma	4.971	1.571	-9.966
TCGA-AA-3489-11	TCGA	Solid Tissue Normal	Colon	Colon Adenocarcinoma	4.95	2.531	-9.966
TCGA-AA-3655-11	TCGA	Solid Tissue Normal	Colon	Colon Adenocarcinoma	4.638	1.071	-9.966
TCGA-AZ-6599-11	TCGA	Solid Tissue Normal	Colon	Colon Adenocarcinoma	4.622	1.799	-9.966
TCGA-AZ-6598-11	TCGA	Solid Tissue Normal	Colon	Colon Adenocarcinoma	4.539	0.8568	-9.966
TCGA-AA-3527-11	TCGA	Solid Tissue Normal	Colon	Colon Adenocarcinoma	4.533	-0.6643	-9.966
TCGA-A6-2671-11	TCGA	Solid Tissue Normal	Colon	Colon Adenocarcinoma	4.367	-0.1665	-9.966
TCGA-D5-6923-01	TCGA	Primary Tumor	Colon	Colon Adenocarcinoma	4.36	4.132	-9.966
TCGA-G4-6302-01	TCGA	Primary Tumor	Colon	Colon Adenocarcinoma	4.356	3.136	-9.966
TCGA-CM-6680-01	TCGA	Primary Tumor	Colon	Colon Adenocarcinoma	4.302	0.8327	-9.966
TCGA-A6-2678-11	TCGA	Solid Tissue Normal	Colon	Colon Adenocarcinoma	4.301	-0.0877	-9.966
TCGA-AA-3518-11	TCGA	Solid Tissue Normal	Colon	Colon Adenocarcinoma	4.286	-0.6873	-9.966
TCGA-G4-6310-01	TCGA	Primary Tumor	Colon	Colon Adenocarcinoma	4.283	1.145	-9.966
TCGA-CM-6162-01	TCGA	Primary Tumor	Colon	Colon Adenocarcinoma	4.279	3.384	-9.966
TCGA-QG-A5YX-01	TCGA	Primary Tumor	Colon	Colon Adenocarcinoma	4.183	-1.086	-9.966
TCGA-AA-3516-11	TCGA	Solid Tissue Normal	Colon	Colon Adenocarcinoma	4.18	-0.6193	-9.966
TCGA-AA-3697-11	TCGA	Solid Tissue Normal	Colon	Colon Adenocarcinoma	4.176	1.491	-5.574
TCGA-A6-5667-11	TCGA	Solid Tissue Normal	Colon	Colon Adenocarcinoma	4.173	3.477	-9.966
TCGA-D5-6534-01	TCGA	Primary Tumor	Colon	Colon Adenocarcinoma	4.155	1.551	-9.966
TCGA-A6-2685-01	TCGA	Primary Tumor	Colon	Colon Adenocarcinoma	4.064	2.236	-9.966
TCGA-F4-6703-01	TCGA	Primary Tumor	Colon	Colon Adenocarcinoma	4.052	1.938	-9.966
TCGA-D5-6540-01	TCGA	Primary Tumor	Colon	Colon Adenocarcinoma	4.032	6.613	-9.966
TCGA-AA-3662-11	TCGA	Solid Tissue Normal	Colon	Colon Adenocarcinoma	4.022	0.3231	-9.966
TCGA-CK-5912-01	TCGA	Primary Tumor	Colon	Colon Adenocarcinoma	4.009	2.287	-9.966
TCGA-F4-6805-01	TCGA	Primary Tumor	Colon	Colon Adenocarcinoma	3.997	2.998	-9.966
TCGA-A6-2686-11	TCGA	Solid Tissue Normal	Colon	Colon Adenocarcinoma	3.98	1.043	-9.966
TCGA-AZ-6600-11	TCGA	Solid Tissue Normal	Colon	Colon Adenocarcinoma	3.94	1.015	-9.966
TCGA-AA-3520-11	TCGA	Solid Tissue Normal	Colon	Colon Adenocarcinoma	3.921	-0.0277	-9.966
TCGA-AA-3522-11	TCGA	Solid Tissue Normal	Colon	Colon Adenocarcinoma	3.907	-0.4325	-9.966
TCGA-CM-6172-01	TCGA	Primary Tumor	Colon	Colon Adenocarcinoma	3.896	0.547	-9.966
TCGA-A6-6651-01	TCGA	Primary Tumor	Colon	Colon Adenocarcinoma	3.869	1.305	-9.966
TCGA-A6-2683-11	TCGA	Solid Tissue Normal	Colon	Colon Adenocarcinoma	3.867	1.385	-9.966
TCGA-A6-A566-01	TCGA	Primary Tumor	Colon	Colon Adenocarcinoma	3.858	1.964	-9.966
TCGA-AA-3511-11	TCGA	Solid Tissue Normal	Colon	Colon Adenocarcinoma	3.835	-0.9686	-9.966
TCGA-AY-6196-01	TCGA	Primary Tumor	Colon	Colon Adenocarcinoma	3.833	2.398	-9.966
TCGA-CK-4948-01	TCGA	Primary Tumor	Colon	Colon Adenocarcinoma	3.796	1.77	-9.966
TCGA-AA-3534-11	TCGA	Solid Tissue Normal	Colon	Colon Adenocarcinoma	3.769	-0.8339	-9.966
TCGA-A6-2682-11	TCGA	Solid Tissue Normal	Colon	Colon Adenocarcinoma	3.759	0.1257	-9.966
TCGA-D5-6536-01	TCGA	Primary Tumor	Colon	Colon Adenocarcinoma	3.741	4.122	-9.966
TCGA-A6-6649-01	TCGA	Primary Tumor	Colon	Colon Adenocarcinoma	3.73	3.699	-9.966
TCGA-A6-5659-11	TCGA	Solid Tissue Normal	Colon	Colon Adenocarcinoma	3.68	1.183	-9.966
TCGA-A6-2685-11	TCGA	Solid Tissue Normal	Colon	Colon Adenocarcinoma	3.631	1.001	-9.966
TCGA-AA-3712-11	TCGA	Solid Tissue Normal	Colon	Colon Adenocarcinoma	3.605	-0.6873	-9.966
TCGA-QG-A5YW-01	TCGA	Primary Tumor	Colon	Colon Adenocarcinoma	3.593	-0.3566	-9.966
TCGA-AD-6899-01	TCGA	Primary Tumor	Colon	Colon Adenocarcinoma	3.572	1.749	-9.966
TCGA-A6-2680-11	TCGA	Solid Tissue Normal	Colon	Colon Adenocarcinoma	3.571	0.4125	-9.966
TCGA-CM-5348-01	TCGA	Primary Tumor	Colon	Colon Adenocarcinoma	3.531	5.771	-9.966
TCGA-AA-3514-11	TCGA	Solid Tissue Normal	Colon	Colon Adenocarcinoma	3.531	-0.7834	-9.966
TCGA-AZ-6599-01	TCGA	Primary Tumor	Colon	Colon Adenocarcinoma	3.524	-0.2671	-9.966
TCGA-A6-4105-01	TCGA	Primary Tumor	Colon	Colon Adenocarcinoma	3.52	3.82	-9.966
TCGA-F4-6460-01	TCGA	Primary Tumor	Colon	Colon Adenocarcinoma	3.514	-0.4719	-9.966
TCGA-A6-2679-11	TCGA	Solid Tissue Normal	Colon	Colon Adenocarcinoma	3.514	-0.6643	-9.966
TCGA-CA-6717-01	TCGA	Primary Tumor	Colon	Colon Adenocarcinoma	3.452	1.227	-9.966
TCGA-QG-A5Z1-01	TCGA	Primary Tumor	Colon	Colon Adenocarcinoma	3.417	-0.3752	-9.966
TCGA-A6-6654-01	TCGA	Primary Tumor	Colon	Colon Adenocarcinoma	3.397	2.202	-9.966
TCGA-AU-3779-01	TCGA	Primary Tumor	Colon	Colon Adenocarcinoma	3.391	1.614	-9.966
TCGA-DM-A285-01	TCGA	Primary Tumor	Colon	Colon Adenocarcinoma	3.387	-0.7108	-9.966
TCGA-G4-6627-01	TCGA	Primary Tumor	Colon	Colon Adenocarcinoma	3.381	2.214	-9.966
TCGA-AA-3489-01	TCGA	Primary Tumor	Colon	Colon Adenocarcinoma	3.38	3.795	-9.966
TCGA-AA-3517-11	TCGA	Solid Tissue Normal	Colon	Colon Adenocarcinoma	3.343	-2.053	-9.966
TCGA-A6-5665-11	TCGA	Solid Tissue Normal	Colon	Colon Adenocarcinoma	3.312	-0.5125	-9.966
TCGA-F4-6570-01	TCGA	Primary Tumor	Colon	Colon Adenocarcinoma	3.309	0.044	-9.966
TCGA-AZ-4323-01	TCGA	Primary Tumor	Colon	Colon Adenocarcinoma	3.281	1.264	-9.966
TCGA-F4-6459-01	TCGA	Primary Tumor	Colon	Colon Adenocarcinoma	3.271	1.317	-9.966
TCGA-AA-3525-11	TCGA	Solid Tissue Normal	Colon	Colon Adenocarcinoma	3.22	-0.6643	-9.966
TCGA-D5-5538-01	TCGA	Primary Tumor	Colon	Colon Adenocarcinoma	3.21	2.499	-9.966
TCGA-D5-6920-01	TCGA	Primary Tumor	Colon	Colon Adenocarcinoma	3.157	4.702	-9.966
TCGA-D5-6922-01	TCGA	Primary Tumor	Colon	Colon Adenocarcinoma	3.146	0.7233	-9.966
TCGA-CM-5861-01	TCGA	Primary Tumor	Colon	Colon Adenocarcinoma	3.139	4.436	-9.966
TCGA-A6-5664-01	TCGA	Primary Tumor	Colon	Colon Adenocarcinoma	3.138	4.269	-9.966
TCGA-AZ-4684-01	TCGA	Primary Tumor	Colon	Colon Adenocarcinoma	3.119	3.388	-9.966
TCGA-CM-6168-01	TCGA	Primary Tumor	Colon	Colon Adenocarcinoma	3.113	3.099	-9.966
TCGA-F4-6569-01	TCGA	Primary Tumor	Colon	Colon Adenocarcinoma	3.108	0.679	-9.966
TCGA-AA-3713-11	TCGA	Solid Tissue Normal	Colon	Colon Adenocarcinoma	3.081	0.2522	-9.966
TCGA-G4-6314-01	TCGA	Primary Tumor	Colon	Colon Adenocarcinoma	3.067	2	-9.966
TCGA-A6-6138-01	TCGA	Primary Tumor	Colon	Colon Adenocarcinoma	3.05	3.178	-9.966
TCGA-A6-6781-01	TCGA	Primary Tumor	Colon	Colon Adenocarcinoma	3.029	6.04	-9.966
TCGA-G4-6303-01	TCGA	Primary Tumor	Colon	Colon Adenocarcinoma	2.986	3.294	-9.966
TCGA-AA-3531-11	TCGA	Solid Tissue Normal	Colon	Colon Adenocarcinoma	2.982	0.1519	-9.966
TCGA-D5-6898-01	TCGA	Primary Tumor	Colon	Colon Adenocarcinoma	2.967	2.439	-9.966
TCGA-AU-6004-01	TCGA	Primary Tumor	Colon	Colon Adenocarcinoma	2.964	2.842	-9.966
TCGA-D5-6928-01	TCGA	Primary Tumor	Colon	Colon Adenocarcinoma	2.951	2.339	-9.966
TCGA-CM-6165-01	TCGA	Primary Tumor	Colon	Colon Adenocarcinoma	2.947	1.351	-9.966
TCGA-NH-A50V-01	TCGA	Primary Tumor	Colon	Colon Adenocarcinoma	2.93	3.469	-9.966
TCGA-D5-6926-01	TCGA	Primary Tumor	Colon	Colon Adenocarcinoma	2.928	2.78	-9.966
TCGA-F4-6807-01	TCGA	Primary Tumor	Colon	Colon Adenocarcinoma	2.905	1.164	-9.966
TCGA-AD-6964-01	TCGA	Primary Tumor	Colon	Colon Adenocarcinoma	2.884	-0.1345	-9.966
TCGA-5M-AATA-01	TCGA	Primary Tumor	Colon	Colon Adenocarcinoma	2.87	3.148	-9.966
TCGA-AZ-6607-01	TCGA	Primary Tumor	Colon	Colon Adenocarcinoma	2.836	6.851	-9.966
TCGA-CK-6748-01	TCGA	Primary Tumor	Colon	Colon Adenocarcinoma	2.832	2.043	-9.966
TCGA-D5-5539-01	TCGA	Primary Tumor	Colon	Colon Adenocarcinoma	2.824	2.26	-9.966
TCGA-CM-6169-01	TCGA	Primary Tumor	Colon	Colon Adenocarcinoma	2.824	2.018	-9.966
TCGA-5M-AAT6-01	TCGA	Primary Tumor	Colon	Colon Adenocarcinoma	2.82	0.7233	-9.966
TCGA-A6-5657-01	TCGA	Primary Tumor	Colon	Colon Adenocarcinoma	2.808	4.599	-9.966
TCGA-A6-2675-01	TCGA	Primary Tumor	Colon	Colon Adenocarcinoma	2.795	0.8568	-9.966
TCGA-A6-6137-01	TCGA	Primary Tumor	Colon	Colon Adenocarcinoma	2.759	3.721	-9.966
TCGA-D5-6924-01	TCGA	Primary Tumor	Colon	Colon Adenocarcinoma	2.757	2.26	-9.966
TCGA-A6-2684-11	TCGA	Solid Tissue Normal	Colon	Colon Adenocarcinoma	2.757	0.2642	-9.966
TCGA-D5-7000-01	TCGA	Primary Tumor	Colon	Colon Adenocarcinoma	2.694	3.134	-9.966
TCGA-G4-6293-01	TCGA	Primary Tumor	Colon	Colon Adenocarcinoma	2.681	1.239	-9.966
TCGA-D5-6539-01	TCGA	Primary Tumor	Colon	Colon Adenocarcinoma	2.676	0.0718	-9.966
TCGA-A6-5667-01	TCGA	Primary Tumor	Colon	Colon Adenocarcinoma	2.644	2.173	-9.966
TCGA-D5-6541-01	TCGA	Primary Tumor	Colon	Colon Adenocarcinoma	2.635	-2.727	-9.966
TCGA-D5-6533-01	TCGA	Primary Tumor	Colon	Colon Adenocarcinoma	2.632	2.091	-9.966
TCGA-AA-3511-01	TCGA	Primary Tumor	Colon	Colon Adenocarcinoma	2.621	1.9	-9.966
TCGA-F4-6704-01	TCGA	Primary Tumor	Colon	Colon Adenocarcinoma	2.621	0.2154	-9.966
TCGA-G4-6625-01	TCGA	Primary Tumor	Colon	Colon Adenocarcinoma	2.618	0.7493	-9.966
TCGA-A6-A565-01	TCGA	Primary Tumor	Colon	Colon Adenocarcinoma	2.561	0.8082	-3.458
TCGA-D5-6927-01	TCGA	Primary Tumor	Colon	Colon Adenocarcinoma	2.556	2.868	-9.966
TCGA-CK-4952-01	TCGA	Primary Tumor	Colon	Colon Adenocarcinoma	2.554	3.831	-9.966
TCGA-A6-6142-01	TCGA	Primary Tumor	Colon	Colon Adenocarcinoma	2.536	4.31	-9.966
TCGA-AY-6197-01	TCGA	Primary Tumor	Colon	Colon Adenocarcinoma	2.521	5.076	-9.966
TCGA-AD-6548-01	TCGA	Primary Tumor	Colon	Colon Adenocarcinoma	2.519	1.674	-9.966
TCGA-AA-3660-11	TCGA	Solid Tissue Normal	Colon	Colon Adenocarcinoma	2.516	-0.9686	-9.966
TCGA-NH-A6GC-01	TCGA	Primary Tumor	Colon	Colon Adenocarcinoma	2.511	-0.9132	-9.966
TCGA-AA-3712-01	TCGA	Primary Tumor	Colon	Colon Adenocarcinoma	2.504	1.541	-9.966
TCGA-AZ-6603-01	TCGA	Primary Tumor	Colon	Colon Adenocarcinoma	2.48	0.7999	-9.966
TCGA-AD-5900-01	TCGA	Primary Tumor	Colon	Colon Adenocarcinoma	2.428	0.3115	-9.966
TCGA-AZ-6600-01	TCGA	Primary Tumor	Colon	Colon Adenocarcinoma	2.425	0.7999	-9.966
TCGA-A6-6653-01	TCGA	Primary Tumor	Colon	Colon Adenocarcinoma	2.404	2.325	-9.966
TCGA-AA-A01X-01	TCGA	Primary Tumor	Colon	Colon Adenocarcinoma	2.404	-0.5756	-9.966
TCGA-AA-3509-01	TCGA	Primary Tumor	Colon	Colon Adenocarcinoma	2.382	1.581	-9.966
TCGA-AZ-6605-01	TCGA	Primary Tumor	Colon	Colon Adenocarcinoma	2.379	0.7407	-9.966
TCGA-F4-6463-01	TCGA	Primary Tumor	Colon	Colon Adenocarcinoma	2.354	0.8568	-9.966
TCGA-CA-6719-01	TCGA	Primary Tumor	Colon	Colon Adenocarcinoma	2.322	1.281	-9.966
TCGA-AD-6901-01	TCGA	Primary Tumor	Colon	Colon Adenocarcinoma	2.319	0.9789	-9.966
TCGA-AA-3506-01	TCGA	Primary Tumor	Colon	Colon Adenocarcinoma	2.313	1.373	-9.966
TCGA-AZ-6601-01	TCGA	Primary Tumor	Colon	Colon Adenocarcinoma	2.311	-0.6643	-9.966
TCGA-F4-6809-01	TCGA	Primary Tumor	Colon	Colon Adenocarcinoma	2.308	2.269	-9.966
TCGA-AA-3502-01	TCGA	Primary Tumor	Colon	Colon Adenocarcinoma	2.302	1.619	-9.966
TCGA-CM-6163-01	TCGA	Primary Tumor	Colon	Colon Adenocarcinoma	2.293	1.19	-9.966
TCGA-A6-6648-01	TCGA	Primary Tumor	Colon	Colon Adenocarcinoma	2.278	1.293	-9.966
TCGA-CK-6746-01	TCGA	Primary Tumor	Colon	Colon Adenocarcinoma	2.272	5.983	-9.966
TCGA-CM-5863-01	TCGA	Primary Tumor	Colon	Colon Adenocarcinoma	2.272	1.736	-9.966
TCGA-G4-6322-01	TCGA	Primary Tumor	Colon	Colon Adenocarcinoma	2.26	1.824	-9.966
TCGA-CK-4950-01	TCGA	Primary Tumor	Colon	Colon Adenocarcinoma	2.251	2.118	-9.966
TCGA-CK-4951-01	TCGA	Primary Tumor	Colon	Colon Adenocarcinoma	2.236	1.665	-9.966
TCGA-D5-6529-01	TCGA	Primary Tumor	Colon	Colon Adenocarcinoma	2.23	1.444	-9.966
TCGA-A6-6141-01	TCGA	Primary Tumor	Colon	Colon Adenocarcinoma	2.23	-0.9971	-9.966
TCGA-AA-3713-01	TCGA	Primary Tumor	Colon	Colon Adenocarcinoma	2.214	4.408	-9.966
TCGA-AM-5821-01	TCGA	Primary Tumor	Colon	Colon Adenocarcinoma	2.208	1.609	-9.966
TCGA-AM-5820-01	TCGA	Primary Tumor	Colon	Colon Adenocarcinoma	2.205	-0.1993	-9.966
TCGA-D5-6931-01	TCGA	Primary Tumor	Colon	Colon Adenocarcinoma	2.199	1.749	-9.966
TCGA-AA-3655-01	TCGA	Primary Tumor	Colon	Colon Adenocarcinoma	2.196	1.522	-9.966
TCGA-AA-3662-01	TCGA	Primary Tumor	Colon	Colon Adenocarcinoma	2.18	1.385	-9.966
TCGA-G4-6309-01	TCGA	Primary Tumor	Colon	Colon Adenocarcinoma	2.148	1.749	-9.966
TCGA-D5-6932-01	TCGA	Primary Tumor	Colon	Colon Adenocarcinoma	2.141	1.66	-9.966
TCGA-A6-6782-01	TCGA	Primary Tumor	Colon	Colon Adenocarcinoma	2.131	2.328	-9.966
TCGA-F4-6855-01	TCGA	Primary Tumor	Colon	Colon Adenocarcinoma	2.128	0.4865	-9.966
TCGA-D5-5541-01	TCGA	Primary Tumor	Colon	Colon Adenocarcinoma	2.115	1.112	-9.966
TCGA-AA-3660-01	TCGA	Primary Tumor	Colon	Colon Adenocarcinoma	2.108	0.2642	-9.966
TCGA-CA-5797-01	TCGA	Primary Tumor	Colon	Colon Adenocarcinoma	2.105	0.0158	-9.966
TCGA-CK-5913-01	TCGA	Primary Tumor	Colon	Colon Adenocarcinoma	2.081	4.506	-9.966
TCGA-CM-6170-01	TCGA	Primary Tumor	Colon	Colon Adenocarcinoma	2.071	0.1124	-9.966
TCGA-G4-6297-01	TCGA	Primary Tumor	Colon	Colon Adenocarcinoma	2.067	1.092	-9.966
TCGA-CM-6161-01	TCGA	Primary Tumor	Colon	Colon Adenocarcinoma	2.064	1.258	-9.966
TCGA-F4-6854-01	TCGA	Primary Tumor	Colon	Colon Adenocarcinoma	2.053	1.915	-9.966
TCGA-CK-4947-01	TCGA	Primary Tumor	Colon	Colon Adenocarcinoma	2.039	0.5271	-9.966
TCGA-AA-3697-01	TCGA	Primary Tumor	Colon	Colon Adenocarcinoma	2.036	2.108	-9.966
TCGA-CM-6674-01	TCGA	Primary Tumor	Colon	Colon Adenocarcinoma	2.036	-0.7346	-9.966
TCGA-AD-6895-01	TCGA	Primary Tumor	Colon	Colon Adenocarcinoma	2.022	0.2522	-9.966
TCGA-A6-A5ZU-01	TCGA	Primary Tumor	Colon	Colon Adenocarcinoma	2.022	-2.466	-9.966
TCGA-QG-A5YV-01	TCGA	Primary Tumor	Colon	Colon Adenocarcinoma	2.011	-2.178	-9.966
TCGA-3L-AA1B-01	TCGA	Primary Tumor	Colon	Colon Adenocarcinoma	2.004	-0.7346	-9.966
TCGA-CK-5914-01	TCGA	Primary Tumor	Colon	Colon Adenocarcinoma	1.979	1.856	-9.966
TCGA-CM-5349-01	TCGA	Primary Tumor	Colon	Colon Adenocarcinoma	1.979	-0.1345	-9.966
TCGA-G4-6628-01	TCGA	Primary Tumor	Colon	Colon Adenocarcinoma	1.949	1.71	-9.966
TCGA-G4-6311-01	TCGA	Primary Tumor	Colon	Colon Adenocarcinoma	1.941	0.9642	-9.966
TCGA-AA-3495-01	TCGA	Primary Tumor	Colon	Colon Adenocarcinoma	1.941	0.5859	-9.966
TCGA-CK-5916-01	TCGA	Primary Tumor	Colon	Colon Adenocarcinoma	1.926	-1.181	-9.966
TCGA-NH-A8F8-01	TCGA	Primary Tumor	Colon	Colon Adenocarcinoma	1.919	-0.4521	-9.966
TCGA-A6-2686-01	TCGA	Primary Tumor	Colon	Colon Adenocarcinoma	1.907	2.945	-9.966
TCGA-NH-A6GA-01	TCGA	Primary Tumor	Colon	Colon Adenocarcinoma	1.903	1.77	-9.966
TCGA-A6-5660-01	TCGA	Primary Tumor	Colon	Colon Adenocarcinoma	1.896	-0.3022	-9.966
TCGA-A6-6140-01	TCGA	Primary Tumor	Colon	Colon Adenocarcinoma	1.868	2.284	-9.966
TCGA-A6-2674-01	TCGA	Primary Tumor	Colon	Colon Adenocarcinoma	1.864	6.313	-9.966
TCGA-CA-5796-01	TCGA	Primary Tumor	Colon	Colon Adenocarcinoma	1.852	1.118	-9.966
TCGA-CA-5256-01	TCGA	Primary Tumor	Colon	Colon Adenocarcinoma	1.844	-1.026	-9.966
TCGA-A6-A56B-01	TCGA	Primary Tumor	Colon	Colon Adenocarcinoma	1.832	3.109	-9.966
TCGA-CM-6679-01	TCGA	Primary Tumor	Colon	Colon Adenocarcinoma	1.828	-0.5973	-9.966
TCGA-CM-6171-01	TCGA	Primary Tumor	Colon	Colon Adenocarcinoma	1.816	2.618	-9.966
TCGA-AD-6963-01	TCGA	Primary Tumor	Colon	Colon Adenocarcinoma	1.812	2.064	-9.966
TCGA-AA-3526-01	TCGA	Primary Tumor	Colon	Colon Adenocarcinoma	1.812	1.892	-9.966
TCGA-DM-A28G-01	TCGA	Primary Tumor	Colon	Colon Adenocarcinoma	1.812	-3.816	-9.966
TCGA-D5-6532-01	TCGA	Primary Tumor	Colon	Colon Adenocarcinoma	1.795	-2.114	-9.966
TCGA-NH-A50U-01	TCGA	Primary Tumor	Colon	Colon Adenocarcinoma	1.779	-2.315	-9.966
TCGA-CA-6718-01	TCGA	Primary Tumor	Colon	Colon Adenocarcinoma	1.766	-0.9132	-9.966
TCGA-DM-A28K-01	TCGA	Primary Tumor	Colon	Colon Adenocarcinoma	1.758	1.979	-9.966
TCGA-D5-6531-01	TCGA	Primary Tumor	Colon	Colon Adenocarcinoma	1.753	-0.4325	-9.966
TCGA-D5-6930-01	TCGA	Primary Tumor	Colon	Colon Adenocarcinoma	1.723	3.464	-9.966
TCGA-CM-5860-01	TCGA	Primary Tumor	Colon	Colon Adenocarcinoma	1.719	3.162	-9.966
TCGA-D5-6535-01	TCGA	Primary Tumor	Colon	Colon Adenocarcinoma	1.701	0.5069	-9.966
TCGA-SS-A7HO-01	TCGA	Primary Tumor	Colon	Colon Adenocarcinoma	1.696	1.59	-9.966
TCGA-A6-2682-01	TCGA	Primary Tumor	Colon	Colon Adenocarcinoma	1.692	4.336	-9.966
TCGA-D5-6530-01	TCGA	Primary Tumor	Colon	Colon Adenocarcinoma	1.679	2.239	-9.966
TCGA-A6-5656-01	TCGA	Primary Tumor	Colon	Colon Adenocarcinoma	1.668	2.678	-9.966
TCGA-G4-6299-01	TCGA	Primary Tumor	Colon	Colon Adenocarcinoma	1.665	-1.117	-9.966
TCGA-G4-6588-01	TCGA	Primary Tumor	Colon	Colon Adenocarcinoma	1.656	4.438	-9.966
TCGA-CK-5915-01	TCGA	Primary Tumor	Colon	Colon Adenocarcinoma	1.651	1.221	-9.966
TCGA-F4-6461-01	TCGA	Primary Tumor	Colon	Colon Adenocarcinoma	1.651	0.6332	-9.966
TCGA-AA-3492-01	TCGA	Primary Tumor	Colon	Colon Adenocarcinoma	1.651	0.4865	-9.966
TCGA-CM-6677-01	TCGA	Primary Tumor	Colon	Colon Adenocarcinoma	1.647	-0.5756	-4.608
TCGA-CM-4751-01	TCGA	Primary Tumor	Colon	Colon Adenocarcinoma	1.623	2.856	-9.966
TCGA-A6-2684-01	TCGA	Primary Tumor	Colon	Colon Adenocarcinoma	1.608	1.362	-9.966
TCGA-NH-A6GB-01	TCGA	Primary Tumor	Colon	Colon Adenocarcinoma	1.585	0.8805	-9.966
TCGA-AZ-5403-01	TCGA	Primary Tumor	Colon	Colon Adenocarcinoma	1.537	1.828	-9.966
TCGA-AA-A01P-01	TCGA	Primary Tumor	Colon	Colon Adenocarcinoma	1.496	-0.1665	-9.966
TCGA-AY-6386-01	TCGA	Primary Tumor	Colon	Colon Adenocarcinoma	1.465	2.373	-9.966
TCGA-CK-6751-01	TCGA	Primary Tumor	Colon	Colon Adenocarcinoma	1.465	1.183	-9.966
TCGA-AZ-4313-01	TCGA	Primary Tumor	Colon	Colon Adenocarcinoma	1.39	-0.3383	-9.966
TCGA-F4-6806-01	TCGA	Primary Tumor	Colon	Colon Adenocarcinoma	1.379	1.982	-9.966
TCGA-AA-3685-01	TCGA	Primary Tumor	Colon	Colon Adenocarcinoma	1.345	2.417	-9.966
TCGA-AY-5543-01	TCGA	Primary Tumor	Colon	Colon Adenocarcinoma	1.34	1.808	-9.966
TCGA-CK-6747-01	TCGA	Primary Tumor	Colon	Colon Adenocarcinoma	1.328	-0.2328	-9.966
TCGA-QG-A5Z2-01	TCGA	Primary Tumor	Colon	Colon Adenocarcinoma	1.305	1.6	-9.966
TCGA-A6-6780-01	TCGA	Primary Tumor	Colon	Colon Adenocarcinoma	1.301	3.732	-9.966
TCGA-DM-A28M-01	TCGA	Primary Tumor	Colon	Colon Adenocarcinoma	1.299	-3.626	-9.966
TCGA-A6-5662-01	TCGA	Primary Tumor	Colon	Colon Adenocarcinoma	1.258	-2.466	-9.966
TCGA-AZ-4615-01	TCGA	Primary Tumor	Colon	Colon Adenocarcinoma	1.196	3.39	-9.966
TCGA-DM-A1HB-01	TCGA	Primary Tumor	Colon	Colon Adenocarcinoma	1.196	2.836	-9.966
TCGA-D5-6537-01	TCGA	Primary Tumor	Colon	Colon Adenocarcinoma	1.19	1.516	-9.966
TCGA-CM-6164-01	TCGA	Primary Tumor	Colon	Colon Adenocarcinoma	1.19	0.044	-9.966
TCGA-AZ-6598-01	TCGA	Primary Tumor	Colon	Colon Adenocarcinoma	1.19	-2.245	-9.966
TCGA-A6-6652-01	TCGA	Primary Tumor	Colon	Colon Adenocarcinoma	1.171	0.0854	-9.966
TCGA-A6-A567-01	TCGA	Primary Tumor	Colon	Colon Adenocarcinoma	1.158	-0.7108	-9.966
TCGA-CM-6676-01	TCGA	Primary Tumor	Colon	Colon Adenocarcinoma	1.151	-0.0574	-9.966
TCGA-CM-6678-01	TCGA	Primary Tumor	Colon	Colon Adenocarcinoma	1.145	-1.831	-9.966
TCGA-4T-AA8H-01	TCGA	Primary Tumor	Colon	Colon Adenocarcinoma	1.145	-2.727	-9.966
TCGA-A6-5661-01	TCGA	Primary Tumor	Colon	Colon Adenocarcinoma	1.116	2.607	-9.966
TCGA-AA-3675-01	TCGA	Primary Tumor	Colon	Colon Adenocarcinoma	1.112	1.971	-9.966
TCGA-CM-5864-01	TCGA	Primary Tumor	Colon	Colon Adenocarcinoma	1.098	-0.2845	-9.966
TCGA-G4-6321-01	TCGA	Primary Tumor	Colon	Colon Adenocarcinoma	1.098	-1.685	-9.966
TCGA-AY-A69D-01	TCGA	Primary Tumor	Colon	Colon Adenocarcinoma	1.092	1.77	-9.966
TCGA-NH-A5IV-01	TCGA	Primary Tumor	Colon	Colon Adenocarcinoma	1.078	0.0854	-9.966
TCGA-AD-6965-01	TCGA	Primary Tumor	Colon	Colon Adenocarcinoma	1.064	-2.548	-9.966
TCGA-AD-6890-01	TCGA	Primary Tumor	Colon	Colon Adenocarcinoma	1.036	0.6608	-9.966
TCGA-AA-3663-01	TCGA	Primary Tumor	Colon	Colon Adenocarcinoma	1.015	1.919	-9.966
TCGA-D5-6929-01	TCGA	Primary Tumor	Colon	Colon Adenocarcinoma	1.015	-1.086	-9.966
TCGA-AY-A8YK-01	TCGA	Primary Tumor	Colon	Colon Adenocarcinoma	1.001	0.9038	-9.966
TCGA-A6-3810-01	TCGA	Primary Tumor	Colon	Colon Adenocarcinoma	0.9971	3.114	-9.966
TCGA-QL-A97D-01	TCGA	Primary Tumor	Colon	Colon Adenocarcinoma	0.9935	2.275	-9.966
TCGA-D5-5537-01	TCGA	Primary Tumor	Colon	Colon Adenocarcinoma	0.9935	-2.114	-9.966
TCGA-A6-6650-01	TCGA	Primary Tumor	Colon	Colon Adenocarcinoma	0.9862	0.8109	-9.966
TCGA-AZ-6606-01	TCGA	Primary Tumor	Colon	Colon Adenocarcinoma	0.9789	1.923	-9.966
TCGA-DM-A28A-01	TCGA	Primary Tumor	Colon	Colon Adenocarcinoma	0.9642	-1.831	-9.966
TCGA-DM-A280-01	TCGA	Primary Tumor	Colon	Colon Adenocarcinoma	0.9568	1.647	-9.966
TCGA-G4-6626-01	TCGA	Primary Tumor	Colon	Colon Adenocarcinoma	0.9568	0.4016	-9.966
TCGA-CM-6675-01	TCGA	Primary Tumor	Colon	Colon Adenocarcinoma	0.8883	5.261	-9.966
TCGA-F4-6856-01	TCGA	Primary Tumor	Colon	Colon Adenocarcinoma	0.8327	0.0854	-9.966
TCGA-NH-A8F7-01	TCGA	Primary Tumor	Colon	Colon Adenocarcinoma	0.8246	0.7579	-9.966
TCGA-G4-6295-01	TCGA	Primary Tumor	Colon	Colon Adenocarcinoma	0.8164	-0.3752	-9.966
TCGA-AZ-5407-01	TCGA	Primary Tumor	Colon	Colon Adenocarcinoma	0.7999	2.478	-9.966
TCGA-A6-5665-01	TCGA	Primary Tumor	Colon	Colon Adenocarcinoma	0.7972	4.18	-9.966
TCGA-AZ-4682-01	TCGA	Primary Tumor	Colon	Colon Adenocarcinoma	0.7493	0.8082	-9.966
TCGA-AY-A71X-01	TCGA	Primary Tumor	Colon	Colon Adenocarcinoma	0.7493	-0.3752	-9.966
TCGA-F4-6808-01	TCGA	Primary Tumor	Colon	Colon Adenocarcinoma	0.6425	0.1648	-9.966
TCGA-A6-5659-01	TCGA	Primary Tumor	Colon	Colon Adenocarcinoma	0.5955	-0.09797	-9.966
TCGA-AD-A5EJ-01	TCGA	Primary Tumor	Colon	Colon Adenocarcinoma	0.5763	2.561	-9.966
TCGA-D5-6538-01	TCGA	Primary Tumor	Colon	Colon Adenocarcinoma	0.5763	-0.8599	-9.966
TCGA-DM-A288-01	TCGA	Primary Tumor	Colon	Colon Adenocarcinoma	0.5666	-0.9132	-9.966
TCGA-T9-A92H-01	TCGA	Primary Tumor	Colon	Colon Adenocarcinoma	0.5666	-1.149	-9.966
TCGA-CA-6716-01	TCGA	Primary Tumor	Colon	Colon Adenocarcinoma	0.547	-1.026	-9.966
TCGA-CA-5254-01	TCGA	Primary Tumor	Colon	Colon Adenocarcinoma	0.537	1.164	-9.966
TCGA-A6-2672-01	TCGA	Primary Tumor	Colon	Colon Adenocarcinoma	0.5321	4.082	-9.966
TCGA-DM-A1D7-01	TCGA	Primary Tumor	Colon	Colon Adenocarcinoma	0.517	1.078	-9.966
TCGA-DM-A0X9-01	TCGA	Primary Tumor	Colon	Colon Adenocarcinoma	0.5069	-3.171	-9.966
TCGA-AD-A5EK-01	TCGA	Primary Tumor	Colon	Colon Adenocarcinoma	0.4967	3.609	-9.966
TCGA-5M-AAT4-01	TCGA	Primary Tumor	Colon	Colon Adenocarcinoma	0.4761	-1.149	-9.966
TCGA-G4-6306-01	TCGA	Primary Tumor	Colon	Colon Adenocarcinoma	0.4447	1.986	-9.966
TCGA-CM-4747-01	TCGA	Primary Tumor	Colon	Colon Adenocarcinoma	0.4125	-1.086	-9.966
TCGA-AZ-6608-01	TCGA	Primary Tumor	Colon	Colon Adenocarcinoma	0.4016	-1.685	-9.966
TCGA-G4-6294-01	TCGA	Primary Tumor	Colon	Colon Adenocarcinoma	0.3573	0.0014	-9.966
TCGA-CM-5868-01	TCGA	Primary Tumor	Colon	Colon Adenocarcinoma	0.3573	-2.466	-9.966
TCGA-AZ-4315-01	TCGA	Primary Tumor	Colon	Colon Adenocarcinoma	0.3573	-2.548	-9.966
TCGA-G4-6315-01	TCGA	Primary Tumor	Colon	Colon Adenocarcinoma	0.346	0.0854	-9.966
TCGA-AD-6888-01	TCGA	Primary Tumor	Colon	Colon Adenocarcinoma	0.3346	-0.8599	-9.966
TCGA-A6-2677-01	TCGA	Primary Tumor	Colon	Colon Adenocarcinoma	0.3288	0.1519	-9.966
TCGA-G4-6298-01	TCGA	Primary Tumor	Colon	Colon Adenocarcinoma	0.3115	0.537	-9.966
TCGA-5M-AAT5-01	TCGA	Primary Tumor	Colon	Colon Adenocarcinoma	0.2998	1.516	-9.966
TCGA-CM-5344-01	TCGA	Primary Tumor	Colon	Colon Adenocarcinoma	0.2998	-1.149	-9.966
TCGA-NH-A50T-01	TCGA	Primary Tumor	Colon	Colon Adenocarcinoma	0.2522	0.9038	-9.966
TCGA-DM-A1D9-01	TCGA	Primary Tumor	Colon	Colon Adenocarcinoma	0.2522	-1.51	-9.966
TCGA-NH-A8F7-06	TCGA	Metastatic	Colon	Colon Adenocarcinoma	0.2522	-4.035	-9.966
TCGA-CM-6166-01	TCGA	Primary Tumor	Colon	Colon Adenocarcinoma	0.24	-0.8339	-9.966
TCGA-CM-5862-01	TCGA	Primary Tumor	Colon	Colon Adenocarcinoma	0.2154	1.406	-9.966
TCGA-4N-A93T-01	TCGA	Primary Tumor	Colon	Colon Adenocarcinoma	0.2154	-2.388	-9.966
TCGA-AD-6889-01	TCGA	Primary Tumor	Colon	Colon Adenocarcinoma	0.1776	1.758	-9.966
TCGA-DM-A28C-01	TCGA	Primary Tumor	Colon	Colon Adenocarcinoma	0.1648	-1.831	-9.966
TCGA-CA-6715-01	TCGA	Primary Tumor	Colon	Colon Adenocarcinoma	0.1519	-1.149	-9.966
TCGA-G4-6586-01	TCGA	Primary Tumor	Colon	Colon Adenocarcinoma	0.1124	0.3685	-9.966
TCGA-DM-A28H-01	TCGA	Primary Tumor	Colon	Colon Adenocarcinoma	0.0854	-1.355	-9.966
TCGA-DM-A0XF-01	TCGA	Primary Tumor	Colon	Colon Adenocarcinoma	-0.013	-0.9406	-9.966
TCGA-DM-A28F-01	TCGA	Primary Tumor	Colon	Colon Adenocarcinoma	-0.0277	-1.552	-9.966
TCGA-5M-AATE-01	TCGA	Primary Tumor	Colon	Colon Adenocarcinoma	-0.0425	0.3685	-9.966
TCGA-A6-3809-01	TCGA	Primary Tumor	Colon	Colon Adenocarcinoma	-0.1504	3.446	-9.966
TCGA-DM-A282-01	TCGA	Primary Tumor	Colon	Colon Adenocarcinoma	-0.1504	-2.826	-9.966
TCGA-RU-A8FL-01	TCGA	Primary Tumor	Colon	Colon Adenocarcinoma	-0.1828	-1.47	-9.966
TCGA-DM-A28E-01	TCGA	Primary Tumor	Colon	Colon Adenocarcinoma	-0.2159	-0.2159	-9.966
TCGA-AA-A01Z-01	TCGA	Primary Tumor	Colon	Colon Adenocarcinoma	-0.2671	0.9789	-9.966
TCGA-AA-A02Y-01	TCGA	Primary Tumor	Colon	Colon Adenocarcinoma	-0.2845	0.5859	-9.966
TCGA-CM-4744-01	TCGA	Primary Tumor	Colon	Colon Adenocarcinoma	-0.2845	-2.388	-9.966
TCGA-AA-A02K-01	TCGA	Primary Tumor	Colon	Colon Adenocarcinoma	-0.3566	0.346	-9.966
TCGA-G4-6307-01	TCGA	Primary Tumor	Colon	Colon Adenocarcinoma	-0.3566	-3.626	-9.966
TCGA-D5-5540-01	TCGA	Primary Tumor	Colon	Colon Adenocarcinoma	-0.394	2.008	-9.966
TCGA-AZ-4616-01	TCGA	Primary Tumor	Colon	Colon Adenocarcinoma	-0.394	0.3685	-9.966
TCGA-DM-A0XD-01	TCGA	Primary Tumor	Colon	Colon Adenocarcinoma	-0.394	-2.178	-9.966
TCGA-CA-5255-01	TCGA	Primary Tumor	Colon	Colon Adenocarcinoma	-0.5973	1.373	-9.966
TCGA-CM-4743-01	TCGA	Primary Tumor	Colon	Colon Adenocarcinoma	-0.6193	2.943	-9.966
TCGA-G4-6317-02	TCGA	Recurrent Tumor	Colon	Colon Adenocarcinoma	-0.6416	-2.932	-9.966
TCGA-DM-A1D8-01	TCGA	Primary Tumor	Colon	Colon Adenocarcinoma	-0.8339	-1.181	-9.966
TCGA-DM-A1DA-01	TCGA	Primary Tumor	Colon	Colon Adenocarcinoma	-0.8339	-3.171	-9.966
TCGA-G4-6320-01	TCGA	Primary Tumor	Colon	Colon Adenocarcinoma	-0.8863	3.088	-9.966
TCGA-AY-A54L-01	TCGA	Primary Tumor	Colon	Colon Adenocarcinoma	-0.9971	1.345	-9.966
TCGA-A6-5666-01	TCGA	Primary Tumor	Colon	Colon Adenocarcinoma	-1.056	-0.394	-9.966
TCGA-DM-A1DB-01	TCGA	Primary Tumor	Colon	Colon Adenocarcinoma	-1.117	-2.178	-9.966
TCGA-G4-6304-01	TCGA	Primary Tumor	Colon	Colon Adenocarcinoma	-1.181	-0.2845	-9.966
TCGA-DM-A1D4-01	TCGA	Primary Tumor	Colon	Colon Adenocarcinoma	-1.248	-2.548	-9.966
TCGA-AZ-4614-01	TCGA	Primary Tumor	Colon	Colon Adenocarcinoma	-1.938	-1.086	-9.966
TCGA-DM-A1D0-01	TCGA	Primary Tumor	Colon	Colon Adenocarcinoma	-2.053	-2.932	-9.966
TCGA-G4-6317-01	TCGA	Primary Tumor	Colon	Colon Adenocarcinoma	-2.315	-0.8599	-9.966
TCGA-DM-A1HA-01	TCGA	Primary Tumor	Colon	Colon Adenocarcinoma	-2.466	-4.293	-9.966

## Sheet: TCGA-COAD_cancer
PatientsID	PTGS1	PTGS2	TERT
TCGA-AA-3542-01A	2.92378	1.66281	0.932934
TCGA-DM-A1HA-01A	0.418105	0.0626519	2.43151
TCGA-A6-2672-01B	4.03652	24.5148	1.39601
TCGA-AA-3509-01A	10.4543	4.76394	0.708056
TCGA-AA-A01D-01A	25.43	4.05987	4.54392
TCGA-CM-5862-01A	2.62136	7.40272	4.20729
TCGA-AZ-6605-01A	9.49098	3.65411	0.811036
TCGA-AD-A5EK-01A	3.11347	30.9455	8.49909
TCGA-G4-6304-01A	1.14716	2.42232	6.26355
TCGA-AA-3976-01A	3.77421	4.09136	2.62296
TCGA-DM-A28A-01A	3.65855	0.605801	7.88938
TCGA-A6-5660-01A	7.32987	1.89906	1.77902
TCGA-F4-6809-01A	10.3216	10.3987	0.41689
TCGA-CM-4748-01A	6.95867	12.9995	8.29207
TCGA-AA-3811-01A	5.80405	20.9908	1.47447
TCGA-CM-6167-01A	74.9996	14.1539	0.941321
TCGA-D5-6533-01A	9.63161	9.42233	5.46766
TCGA-AA-3947-01A	5.16675	38.2819	0
TCGA-D5-6923-01A	36.6612	31.3583	2.38377
TCGA-AA-3492-01A	6.60009	2.70142	1.5753
TCGA-AA-3521-01A	5.13258	2.99143	3.02335
TCGA-F4-6854-01A	7.18514	7.78518	1.85293
TCGA-F4-6806-01A	4.71375	8.37439	0.370826
TCGA-A6-6780-01B	3.61224	85.5308	0.37107
TCGA-F4-6569-01A	14.5948	3.58397	0.588334
TCGA-DM-A28K-01A	7.20093	9.67692	1.44631
TCGA-AZ-4323-01A	19.5037	5.62136	6.60392
TCGA-AA-A024-01A	4.00208	1.9331	0.13791
TCGA-CM-6170-01A	7.08785	2.08029	3.98589
TCGA-AA-A00D-01A	6.69672	1.66616	0.950934
TCGA-DM-A282-01A	1.8253	0.315804	2.59155
TCGA-CK-4951-01A	7.53619	5.04575	0.929792
TCGA-AA-3867-01A	10.0763	0.590957	0.177515
TCGA-D5-5539-01A	12.6991	11.5784	0.43285
TCGA-A6-5659-01A	3.76503	5.6133	0.286218
TCGA-D5-6920-01A	13.9133	42.2479	1.82756
TCGA-AA-A01Z-01A	2.20491	2.53062	0.460949
TCGA-AA-3851-01A	12.1786	3.40283	0.811626
TCGA-4N-A93T-01A	2.05469	0.316522	1.63789
TCGA-A6-4105-01A	20.471	32.1108	6.54882
TCGA-AA-3534-01A	7.95283	8.91756	0.983977
TCGA-5M-AAT5-01A	2.17224	6.83498	2.81404
TCGA-D5-7000-01A	10.6008	16.0919	1.7229
TCGA-AA-3870-01A	10.8086	2.71481	0.417155
TCGA-AA-3973-01A	3.48155	1.00679	0.853703
TCGA-AA-A00L-01A	3.71801	8.75495	2.30152
TCGA-A6-2681-01A	8.8674	7.55974	1.12067
TCGA-AY-6386-01A	4.79762	11.8018	0.610946
TCGA-AA-3555-01A	8.01999	50.4769	6.38522
TCGA-A6-A565-01A	10.227	3.52709	1.50977
TCGA-A6-5665-01B	5.58103	27.2703	0.191794
TCGA-DM-A280-01A	4.04951	7.48832	0.409632
TCGA-AA-A02Y-01A	1.32083	3.42058	0.221605
TCGA-AA-3560-01A	22.4685	2.9918	0.359477
TCGA-CM-6168-01A	16.1855	17.5795	1.41313
TCGA-AU-3779-01A	17.8651	6.57838	5.20308
TCGA-CM-5341-01A	6.0006	9.66509	2.62921
TCGA-NH-A50T-01A	2.48718	4.07831	2.92476
TCGA-QG-A5Z2-01A	4.34114	6.60598	1.16945
TCGA-AA-3553-01A	7.4074	3.98538	0.303278
TCGA-AA-3672-01A	6.81791	4.01091	4.83746
TCGA-A6-6137-01A	11.5168	26.5701	1.46728
TCGA-DM-A28F-01A	1.73335	0.664218	2.14075
TCGA-CK-6748-01A	12.0248	7.67112	4.8838
TCGA-AZ-4614-01A	0.894575	1.14306	0.391428
TCGA-G4-6317-02A	1.15799	0.288607	0.898457
TCGA-AA-3511-01A	9.85331	6.45302	3.31013
TCGA-NH-A8F7-06A	2.21225	0.129079	6.10231
TCGA-AA-3861-01A	3.29303	1.32684	0.0688427
TCGA-AA-3678-01A	22.4113	7.31344	0.322852
TCGA-AY-4071-01A	4.16797	5.17107	0.722767
TCGA-AA-3984-01A	8.87078	14.9468	1.59771
TCGA-AA-3970-01A	5.98209	7.06972	0.991032
TCGA-CK-5916-01A	6.62873	1.08595	0.133492
TCGA-DM-A28C-01A	1.78953	0.261551	0.774023
TCGA-AA-3664-01A	6.12537	31.075	2.17692
TCGA-DM-A288-01A	2.81763	1.37951	0.402414
TCGA-AD-6964-01A	13.4274	1.83964	0.995822
TCGA-AA-3522-01A	10.8556	1.69245	0.623183
TCGA-AZ-5403-01A	5.71747	9.24109	0.337677
TCGA-AA-3527-01A	7.00669	0.235699	1.91319
TCGA-AA-3556-01A	8.44679	2.48104	0.299861
TCGA-A6-3809-01A	3.70968	43.7491	0.257082
TCGA-G4-6311-01A	6.73457	3.88919	0.68298
TCGA-AY-5543-01A	4.59074	8.25493	0.621637
TCGA-AA-3855-01A	9.07205	6.81458	2.37743
TCGA-AA-3852-01A	28.555	3.62059	1.50879
TCGA-DM-A1D9-01A	2.06657	0.794076	1.12666
TCGA-QG-A5YX-01A	29.5097	1.01265	0.818227
TCGA-AZ-4682-01B	3.27539	4.6985	0.377532
TCGA-A6-6650-01A	5.8249	1.78463	1.94203
TCGA-AA-3688-01A	12.3491	6.04367	0.743719
TCGA-AA-3989-01A	5.85799	1.42218	4.84162
TCGA-A6-3810-01B	9.8312	28.3458	0.939551
TCGA-AA-3972-01A	10.8539	12.4072	1.73064
TCGA-D5-6898-01A	13.6725	9.95494	0.952773
TCGA-QL-A97D-01A	3.38515	9.62651	1.01744
TCGA-A6-6648-01A	8.59681	5.56233	1.9057
TCGA-AA-3977-01A	4.88016	5.02754	2.61432
TCGA-G4-6298-01A	2.61625	4.19626	3.64628
TCGA-AA-3519-01A	8.56616	4.49404	3.60471
TCGA-AD-6901-01A	10.0196	4.75146	3.25418
TCGA-A6-3809-01B	1.95299	34.5824	0.18085
TCGA-A6-2678-01A	8.40383	2.74	1.59276
TCGA-AZ-6598-01A	3.81864	0.529621	3.02271
TCGA-D5-6932-01A	8.49672	6.16303	2.10783
TCGA-A6-6781-01A	28.4485	24.8457	0.604518
TCGA-CA-5797-01A	7.88002	2.26108	0.553059
TCGA-DM-A0XD-01A	1.74094	0.518934	0.963666
TCGA-AA-3662-01A	8.62545	5.72998	0.85845
TCGA-AA-3712-01A	9.34081	5.13222	1.74593
TCGA-D5-6928-01A	14.2656	10.4087	1.38422
TCGA-AY-6196-01A	23.3929	10.9099	2.94516
TCGA-AZ-6607-01A	12.5948	225.95	0.236756
TCGA-CA-5255-01A	1.34586	5.45128	0.292985
TCGA-A6-5659-01A	6.00272	3.07912	0.764705
TCGA-AA-A01T-01A	2.39218	1.45751	1.3369
TCGA-G4-6294-01A	2.34521	2.33974	1.36762
TCGA-G4-6306-01A	2.38348	9.63998	1.88931
TCGA-G4-6297-01A	6.95637	4.29416	4.98854
TCGA-AZ-4315-01A	2.53261	0.255585	0.745561
TCGA-A6-2674-01A	10.6244	60.1579	0.500314
TCGA-D5-6529-01A	8.21782	5.32783	0.417721
TCGA-5M-AATA-01A	11.854	19.5135	0.233971
TCGA-G4-6302-01A	39.2231	19.0257	0.835944
TCGA-AA-A00O-01A	9.56916	3.07708	1.21688
TCGA-AA-3531-01A	2.98286	1.00059	6.30146
TCGA-AA-3968-01A	8.83896	7.78095	5.34713
TCGA-DM-A28H-01A	2.06218	0.926579	2.54068
TCGA-AA-3841-01A	8.24954	4.86029	1.24671
TCGA-AA-3488-01A	3.36588	4.23809	1.26071
TCGA-AA-3495-01A	5.39235	2.26401	1.69095
TCGA-DM-A1D4-01A	0.823067	0.364821	2.72415
TCGA-AA-A02F-01A	3.60165	9.15079	3.13647
TCGA-NH-A50U-01A	5.66616	0.252423	0.912417
TCGA-AA-3696-01A	16.295	2.51022	3.24737
TCGA-G4-6588-01A	5.13708	48.7335	1.67945
TCGA-A6-6140-01A	5.99336	9.20367	2.62244
TCGA-D5-6530-01A	5.58254	10.9349	1.26908
TCGA-AA-3526-01A	6.71111	7.63326	0.758882
TCGA-AA-A00J-01A	5.45849	7.98048	1.14603
TCGA-G4-6322-01A	9.25363	8.33152	1.76827
TCGA-AA-A02E-01A	4.34671	3.13723	14.3242
TCGA-CM-6164-01A	4.47454	2.25915	3.37512
TCGA-AA-3971-01A	14.0439	3.78329	0.497093
TCGA-G4-6626-01A	3.73044	3.36588	3.52809
TCGA-A6-2683-01A	4.08624	0.106279	5.48945
TCGA-D5-6531-01A	5.88929	1.5828	0.247695
TCGA-CA-6715-01A	1.91526	1.05232	2.76135
TCGA-A6-5661-01A	4.96239	19.4266	1.10724
TCGA-CK-4952-01A	10.1282	32.757	4.60762
TCGA-AA-3496-01A	51.9622	4.45893	2.21131
TCGA-AA-3684-01A	17.4981	4.73256	2.16933
TCGA-AM-5820-01A	8.2572	2.091	0.231447
TCGA-AA-A01X-01A	9.73301	0.848842	1.01737
TCGA-AA-3715-01A	10.3628	19.9281	1.88828
TCGA-CK-4950-01A	7.94246	8.96938	0.711606
TCGA-QG-A5YV-01A	7.56682	0.568549	8.20687
TCGA-AA-A03J-01A	7.44295	1.18879	2.95819
TCGA-D5-5538-01A	16.358	11.5932	0.308548
TCGA-CM-6165-01A	12.5954	5.54852	0.191395
TCGA-G4-6627-01A	20.0195	9.85012	0.483752
TCGA-NH-A8F8-01A	7.09295	1.56969	2.87296
TCGA-A6-6650-01A	3.84709	2.44138	1.0013
TCGA-AA-3846-01A	4.80872	13.2604	0.341419
TCGA-A6-2682-01A	5.31879	23.0407	1.15787
TCGA-AA-A01K-01A	9.35205	2.42998	1.15572
TCGA-AZ-4308-01A	6.16337	1.68066	0.916257
TCGA-A6-6649-01A	21.7155	24.9892	2.80659
TCGA-D5-6922-01A	16.3644	2.91786	1.9592
TCGA-AA-A01F-01A	1.13715	2.13566	0.233405
TCGA-AD-6889-01A	2.32289	8.42735	0.483172
TCGA-AA-3673-01A	13.8566	2.79982	0.712932
TCGA-AA-3663-01A	4.08018	9.81551	0.242063
TCGA-A6-6780-01A	6.34798	3.29113	1.15001
TCGA-AD-A5EJ-01A	2.85107	13.369	0.859923
TCGA-A6-2680-01A	8.98241	5.01282	1.0913
TCGA-AA-A01C-01A	4.33257	2.38049	1.4492
TCGA-AA-3872-01A	14.1793	10.8832	0.614992
TCGA-A6-5659-01B	1.01408	1.33004	0.123096
TCGA-D5-6532-01A	5.89078	0.56641	3.10953
TCGA-AA-3955-01A	6.01184	4.26086	1.78482
TCGA-F4-6855-01A	9.13725	3.66951	1.05866
TCGA-DM-A0X9-01A	2.69388	0.292278	0.59026
TCGA-G4-6303-01A	16.0345	21.8464	0.842553
TCGA-A6-2672-01A	8.11761	40.212	3.23244
TCGA-AA-3516-01A	6.5715	38.5406	0.123488
TCGA-F4-6461-01A	5.75803	3.22466	0.572231
TCGA-AZ-4616-01A	1.71458	3.24548	1.16857
TCGA-AA-3845-01A	5.3763	5.5051	0.689693
TCGA-AA-A02H-01A	3.61484	2.6217	4.08079
TCGA-AA-3524-01A	3.85629	7.97244	3.1154
TCGA-NH-A6GA-01A	7.19641	7.99786	14.335
TCGA-AY-A8YK-01A	3.35814	3.63029	7.08419
TCGA-AA-3854-01A	8.22436	17.9346	0.0916985
TCGA-CM-5860-01A	6.76595	24.0945	0.210589
TCGA-CK-5913-01A	7.42798	49.9055	0.775234
TCGA-A6-5662-01A	4.4455	0.484356	6.77666
TCGA-NH-A50V-01A	12.5403	22.2055	1.78051
TCGA-A6-3809-01A	5.64844	22.9154	1.83828
TCGA-AA-3554-01A	11.215	7.09995	0.329445
TCGA-D5-5537-01A	3.54183	0.622727	1.7609
TCGA-CM-5868-01A	2.77928	0.436299	1.27901
TCGA-A6-5656-01A	8.622	1.56556	3.50788
TCGA-A6-6651-01A	27.4006	4.3987	1.36935
TCGA-AD-6890-01A	4.17119	4.38745	1.48615
TCGA-CM-6169-01A	12.1056	9.13967	0.285825
TCGA-D5-6927-01A	11.7465	15.1262	0.873125
TCGA-D5-6924-01A	12.6889	10.2533	3.07729
TCGA-AY-A71X-01A	3.08452	1.76557	0.991502
TCGA-AA-3502-01A	11.0727	4.39644	0.459429
TCGA-CM-6162-01A	31.192	21.1816	0.460698
TCGA-AA-3950-01A	10.8447	39.5498	0.349688
TCGA-AY-6197-01A	10.4152	63.4153	1.6295
TCGA-AA-3506-01A	9.38338	1.62514	1.27933
TCGA-CM-6171-01A	5.47167	10.3942	0.907925
TCGA-G4-6299-01A	5.61754	0.96184	1.31093
TCGA-AA-A00F-01A	5.22912	6.48422	0.782273
TCGA-CM-6680-01A	33.4496	3.98076	2.26414
TCGA-AA-3710-01A	8.02155	13.7229	2.09619
TCGA-CK-6747-01A	4.23705	1.54159	1.39109
TCGA-AZ-6601-01A	8.69405	1.39106	1.81255
TCGA-G4-6309-01A	7.67489	7.55459	0.576125
TCGA-CA-6717-01A	20.1261	4.98041	1.60499
TCGA-D5-6537-01A	4.24827	6.11714	0.42875
TCGA-DM-A285-01A	16.9497	1.34017	0.343416
TCGA-AA-3866-01A	12.8713	5.87914	1.23194
TCGA-G4-6315-01A	2.50862	2.677	1.05495
TCGA-CM-6163-01A	8.2656	4.74125	1.09719
TCGA-AA-3520-01A	14.9116	6.58195	1.60321
TCGA-AA-3819-01A	7.33743	3.9341	2.57878
TCGA-AA-3858-01A	6.20485	2.83431	1.19033
TCGA-AA-3655-01A	7.61219	6.25548	0.332112
TCGA-G4-6628-01A	7.6171	8.34417	0.52169
TCGA-CA-6719-01A	9.40492	5.57068	1.19333
TCGA-AA-A02O-01A	6.18077	0.6088	0.890371
TCGA-AA-3529-01A	7.82885	13.4552	0.577646
TCGA-A6-5656-01A	9.2	5.46963	1.69612
TCGA-AA-3667-01A	7.43997	3.13196	2.7393
TCGA-AA-3681-01A	6.01958	8.24252	0.47438
TCGA-AM-5821-01A	8.58096	7.94215	3.42934
TCGA-AA-3864-01A	5.23637	11.8216	0.29264
TCGA-AA-A01G-01A	7.51631	3.40778	2.37347
TCGA-AA-3530-01A	9.18466	1.69604	2.95156
TCGA-5M-AATE-01A	1.95412	2.72678	1.90642
TCGA-AA-3489-01A	18.9921	26.7505	2.9075
TCGA-A6-A5ZU-01A	6.33833	0.489731	0.745348
TCGA-AD-6888-01A	2.6554	1.61141	0.347989
TCGA-AA-3510-01A	10.7172	3.69766	9.393
TCGA-DM-A28G-01A	6.5021	0.153108	0.563139
TCGA-AA-A02W-01A	3.25262	3.30678	4.32966
TCGA-A6-5661-01B	1.61114	6.43346	0.0189756
TCGA-CM-6172-01A	25.8332	3.12538	5.47456
TCGA-CM-5344-01A	2.37415	1.10044	1.32668
TCGA-DM-A1DA-01A	1.01275	0.254375	10.9339
TCGA-AA-A029-01A	3.75868	2.66177	0.419079
TCGA-G4-6321-01A	3.60034	0.60971	0.170124
TCGA-CM-6674-01A	8.08177	1.46457	1.20935
TCGA-4T-AA8H-01A	3.72034	0.220134	1.16664
TCGA-D5-6926-01A	14.0113	13.0806	2.271
TCGA-A6-2685-01A	30.4351	6.29003	1.34257
TCGA-D5-6931-01A	7.84956	6.03198	0.826234
TCGA-AA-3869-01A	7.17142	12.0754	0.304458
TCGA-F4-6856-01A	3.72513	2.37764	0.727463
TCGA-CM-5349-01A	7.99521	2.28092	3.02146
TCGA-T9-A92H-01A	2.25912	0.918186	2.60078
TCGA-AA-A01P-01A	6.5379	1.93789	3.66873
TCGA-AZ-5407-01A	3.74374	15.2215	0.108367
TCGA-CM-5861-01A	17.1873	51.6396	0.268965
TCGA-3L-AA1B-01A	6.77917	1.26575	2.25752
TCGA-AA-A017-01A	6.62653	4.23016	1.17712
TCGA-A6-3810-01A	6.33832	36.76	0.772952
TCGA-AA-3685-01A	5.28619	14.695	3.17975
TCGA-CM-6161-01A	7.42651	5.47601	0.379288
TCGA-AD-6548-01A	10.1957	7.42073	0.484424
TCGA-G4-6293-01A	11.0081	4.74659	0.525297
TCGA-CK-5912-01A	26.8413	11.0414	1.17789
TCGA-NH-A6GB-01A	5.2996	4.10266	1.63117
TCGA-AA-A010-01A	3.49746	3.26317	3.64202
TCGA-CK-6746-01A	8.5918	152.024	1.06639
TCGA-A6-2677-01A	13.6316	2.56022	1.71755
TCGA-AA-3850-01A	11.1951	5.48372	0.364308
TCGA-A6-6781-01A	14.5035	49.1954	0.260954
TCGA-AA-3660-01A	7.74426	2.87264	0.307889
TCGA-A6-6782-01A	7.06334	10.5811	0.951715
TCGA-AA-3697-01A	7.95721	10.0709	1.12626
TCGA-CA-5256-01A	7.66902	1.48852	2.66628
TCGA-CM-6675-01A	3.04713	84.5552	0.16912
TCGA-CM-5863-01A	9.01082	7.40396	0.230143
TCGA-AA-3562-01A	25.4358	2.46413	2.34393
TCGA-D5-6539-01A	9.73551	2.06528	0.660085
TCGA-AZ-4313-01A	4.43491	0.898647	0.986321
TCGA-AA-A01V-01A	3.46189	3.82684	1.21483
TCGA-A6-6138-01A	13.2342	19.202	0.991283
TCGA-CM-4743-01A	1.19818	18.7143	0.408558
TCGA-AA-A022-01A	4.95103	30.0089	2.34717
TCGA-F4-6570-01A	15.7338	2.25292	4.33503
TCGA-AA-A02K-01A	1.335	2.16289	1.38471
TCGA-A6-2675-01A	11.5374	3.5622	0.850191
TCGA-AA-A01Q-01A	2.30557	1.83886	0.53641
TCGA-A6-2674-01A	18.55	38.1572	0.699559
TCGA-A6-5657-01A	14.2447	55.6087	1.07623
TCGA-AA-3982-01A	5.61102	1.29953	0.284049
TCGA-AZ-6603-01A	9.68874	3.74104	1.85404
TCGA-CM-6678-01A	4.82171	0.725268	0.620901
TCGA-A6-2679-01A	4.99246	0.412933	0
TCGA-CA-5254-01A	2.83005	5.66641	1.5791
TCGA-AA-3525-01A	7.363	69.7136	1.75775
TCGA-A6-3810-01A	4.91737	40.0667	0.715794
TCGA-AA-3848-01A	4.19939	1.2424	5.91574
TCGA-AA-3862-01A	3.432	15.6809	0.793001
TCGA-AA-3812-01A	13.0738	1.16837	3.11185
TCGA-CM-5864-01A	5.30505	2.20081	0.191767
TCGA-A6-2671-01A	8.33862	2.61161	1.82461
TCGA-DM-A1D8-01A	1.21648	0.89584	2.13302
TCGA-AZ-4615-01A	3.27814	21.3192	0.232748
TCGA-AY-A69D-01A	3.5065	6.96545	0.811998
TCGA-AD-6963-01A	5.96114	8.7753	1.37825
TCGA-G4-6323-01A	11.0052	3.66302	0.783976
TCGA-AA-3994-01A	5.88777	21.8394	0.602875
TCGA-CA-6718-01A	5.75272	1.22697	6.8657
TCGA-CM-4744-01A	1.86593	0.532931	0.309316
TCGA-A6-5666-01A	1.01504	1.84882	0.505791
TCGA-AA-A01S-01A	7.19988	0.245154	2.90011
TCGA-CM-5348-01A	18.8697	102.708	0.848397
TCGA-CM-4747-01A	2.75537	0.23291	2.01292
TCGA-A6-A56B-01A	6.37964	16.7567	4.87939
TCGA-AA-3494-01A	5.7554	10.2452	0.186474
TCGA-D5-6930-01A	6.87401	28.1591	1.74629
TCGA-AY-A54L-01A	1.02183	5.65518	2.56343
TCGA-G4-6317-01A	0.604004	1.4084	3.17832
TCGA-AA-3952-01A	9.40981	2.122	0.164216
TCGA-AA-3837-01A	5.32046	1.28822	0.565562
TCGA-A6-5664-01A	15.4966	39.9809	0.533763
TCGA-A6-5656-01B	9.94835	40.9427	0.649568
TCGA-AA-3549-01A	10.2876	39.1137	1.57898
TCGA-AA-A01R-01A	2.62326	1.29475	5.10298
TCGA-AA-3544-01A	8.41443	3.93045	0.322767
TCGA-AA-A02J-01A	2.18436	1.2123	3.29344
TCGA-AA-A03F-01A	3.45738	1.169	1.12587
TCGA-AA-3949-01A	6.36524	17.3557	0.128088
TCGA-AA-A00N-01A	13.0736	4.69955	0.543227
TCGA-D5-6536-01A	24.2916	37.5482	1.7808
TCGA-CK-5914-01A	7.43491	8.62879	2.40576
TCGA-CK-4947-01B	6.99343	3.11449	0.578062
TCGA-CM-6166-01A	2.51693	1.44536	1.83314
TCGA-AZ-6600-01A	9.6663	4.37031	0.856345
TCGA-AZ-6599-01A	20.2861	1.73182	0.600951
TCGA-AA-3986-01A	7.89737	2.69847	0.492833
TCGA-AA-3517-01A	7.12993	7.49989	4.85409
TCGA-AA-3821-01A	9.09462	8.55707	1.31207
TCGA-AA-3680-01A	15.0808	5.51231	0.440848
TCGA-A6-6142-01A	9.36527	41.7324	1.14235
TCGA-AA-A00W-01A	5.36925	4.96856	0.902273
TCGA-AA-3856-01A	7.85432	6.95324	0.617076
TCGA-NH-A8F7-01A	3.64859	3.21739	2.8674
TCGA-AA-3877-01A	7.31453	32.3613	0.539698
TCGA-AA-3543-01A	6.59459	3.74827	1.36279
TCGA-A6-2676-01A	5.80698	11.4803	3.25946
TCGA-A6-6654-01A	17.5604	9.53908	0.748781
TCGA-AA-A004-01A	5.31589	5.50452	1.98755
TCGA-D5-6538-01A	2.70135	1.37474	1.11095
TCGA-DM-A0XF-01A	2.04908	1.24201	4.24293
TCGA-A6-2674-01B	17.1567	385.25	0.471558
TCGA-QG-A5Z1-01A	18.8697	1.68378	4.6722
TCGA-G4-6586-01A	1.92138	2.93444	2.23304
TCGA-A6-2684-01C	6.84842	12.8327	0.0744815
TCGA-F4-6460-01A	21.9185	1.60752	2.62133
TCGA-SS-A7HO-01A	5.16168	6.91452	14.8759
TCGA-DM-A1DB-01A	0.756667	0.520729	1.2559
TCGA-A6-2686-01A	7.19033	17.7808	1.00502
TCGA-A6-2684-01A	10.1427	1.69369	0.654824
TCGA-AA-3941-01A	2.35835	2.03964	0.465635
TCGA-DM-A28M-01A	4.52864	0.200393	1.58213
TCGA-A6-2684-01A	6.07996	4.50049	0.296578
TCGA-G4-6310-01A	42.868	5.12162	2.28762
TCGA-AA-3693-01A	4.39213	1.90812	0.298949
TCGA-AA-A00Z-01A	13.8725	1.7317	3.23455
TCGA-CK-6751-01A	5.18859	5.06518	0.771905
TCGA-CA-5796-01A	5.17257	4.51323	0.280218
TCGA-AA-3538-01A	7.38613	1.89048	0.575445
TCGA-AA-A00K-01A	6.58264	2.99131	1.45891
TCGA-AA-A00Q-01A	2.43477	0.300059	2.28338
TCGA-AY-4070-01A	4.83708	4.64225	2.0401
TCGA-AA-3532-01A	9.05864	4.46068	1.47392
TCGA-WS-AB45-01A	52.9188	32.6222	0.595317
TCGA-DM-A1D7-01A	3.02119	4.96688	4.40303
TCGA-AD-6895-01A	8.60476	3.26164	0.662272
TCGA-AA-3966-01A	16.3395	75.087	4.89836
TCGA-AA-3692-01A	13.2627	10.3448	2.37978
TCGA-G4-6307-01A	1.57142	0.171932	0.708223
TCGA-AD-6965-01A	4.10641	0.488849	6.03073
TCGA-AA-3679-01A	6.72395	3.62599	4.64655
TCGA-DM-A28E-01A	1.66378	2.03278	9.36376
TCGA-AA-A00U-01A	15.005	8.83226	5.83678
TCGA-AA-3860-01A	6.7492	5.74593	5.95202
TCGA-AD-6899-01A	20.9337	5.9865	1.06297
TCGA-AA-3833-01A	7.34293	31.1696	0.308043
TCGA-F4-6805-01A	30.5351	18.9161	2.18393
TCGA-CA-6716-01A	2.95099	1.17063	0.245744
TCGA-AA-3666-01A	5.05267	22.8992	0.823546
TCGA-AA-3514-01A	7.12704	0.219839	6.3362
TCGA-AA-A00E-01A	5.27868	3.02642	1.05556
TCGA-DM-A1D6-01A	0.727981	0.998245	1.31897
TCGA-AA-3713-01A	7.40409	38.0584	1.28099
TCGA-D5-6535-01A	5.29889	2.51346	1.62578
TCGA-A6-3807-01A	6.89934	1.63733	2.84406
TCGA-AD-5900-01A	10.8243	3.06765	0.326131
TCGA-AA-3831-01A	4.51315	1.22943	4.40035
TCGA-A6-4107-01A	6.60288	1.17607	0.47782
TCGA-A6-3808-01A	27.7422	16.5183	0.149347
TCGA-AA-3518-01A	4.7895	9.04929	3.40228
TCGA-A6-5665-01A	2.17514	26.8326	2.92874
TCGA-5M-AAT6-01A	12.353	3.62224	1.22812
TCGA-DM-A1HB-01A	5.05288	17.3053	0.369716
TCGA-A6-6653-01A	9.6922	11.7156	2.22002
TCGA-D5-6540-01A	26.9709	219.353	2.48968
TCGA-AA-3814-01A	6.34225	5.45934	1.21981
TCGA-AA-3939-01A	3.37781	5.07644	0.124615
TCGA-AA-3842-01A	7.02855	1.98734	1.44358
TCGA-G4-6314-01A	18.0625	9.80986	3.05669
TCGA-AA-A00A-01A	4.65603	4.76357	1.61109
TCGA-D5-5540-01A	1.88809	12.6607	6.30968
TCGA-AA-A02R-01A	8.61091	2.19417	6.44926
TCGA-A6-6781-01B	17.5466	519.445	0.0150234
TCGA-AA-3818-01A	3.87915	2.60026	0.145972
TCGA-F4-6703-01A	27.8079	7.58485	0.192396
TCGA-AA-A00R-01A	5.5452	2.57911	1.52051
TCGA-A6-6141-01A	8.015	1.06928	0.642395
TCGA-DM-A1D0-01A	0.513208	0.207021	1.06746
TCGA-CK-4948-01B	24.9411	7.70361	1.29283
TCGA-D5-6929-01A	4.2894	0.991469	4.65678
TCGA-A6-6780-01A	6.48708	0.65724	4.21275
TCGA-5M-AAT4-01A	3.08545	1.17365	1.86743
TCGA-AA-3980-01A	6.16529	5.85001	1.34607
TCGA-G4-6320-01A	1.10849	23.2924	0.559557
TCGA-NH-A5IV-01A	3.93127	2.47354	1.44487
TCGA-A6-2677-01B	8.11556	8.41962	1.62549
TCGA-A6-6650-01B	4.47368	16.7045	0.744381
TCGA-A6-A567-01A	4.67147	1.35649	0.910815
TCGA-A6-5667-01A	13.3535	10.4037	1.16426
TCGA-AA-3815-01A	5.37161	2.51691	1.64169
TCGA-CM-4752-01A	4.37245	0.493465	1.8677
TCGA-AZ-6606-01A	3.95254	9.34482	0.286815
TCGA-AA-3956-01A	10.6974	7.14933	1.76554
TCGA-CM-4746-01A	3.5608	4.77981	0.26745
TCGA-AZ-4684-01A	14.5485	14.2951	0.503796
TCGA-AA-3552-01A	29.7719	1.73472	4.14588
TCGA-AA-3844-01A	5.02726	7.38169	1.08722
TCGA-D5-6541-01A	9.94845	0.388411	0.0554197
TCGA-CM-6677-01A	7.67737	1.56733	0.927658
TCGA-F4-6463-01A	9.70341	4.20903	0.252866
TCGA-AZ-6608-01A	2.34786	0.788338	1.15696
TCGA-F4-6704-01A	12.489	2.66693	9.13262
TCGA-AA-3561-01A	1.63359	3.14728	2.20873
TCGA-QG-A5YW-01A	20.5408	1.81694	0.378898
TCGA-F4-6807-01A	14.5872	5.25902	0.610473
TCGA-CK-5915-01A	5.73355	5.13609	0.655453
TCGA-A6-A566-01A	25.335	8.31767	1.02005
TCGA-G4-6295-01A	3.15494	1.86427	13.9254
TCGA-AU-6004-01A	12.5752	13.0651	0.595477
TCGA-F4-6808-01A	3.10842	2.04947	1.65707
TCGA-AA-A01I-01A	8.88311	5.61713	0.0781921
TCGA-AA-3975-01A	12.982	4.8498	0.91283
TCGA-D5-5541-01A	8.10739	4.98226	1.45092
TCGA-CM-6679-01A	6.42936	1.2079	1.88606
TCGA-CM-4750-01A	1.66842	0.517111	1.98543
TCGA-AA-3875-01A	8.17094	6.23625	0.559041
TCGA-CM-4751-01A	5.55294	15.0142	0.720089
TCGA-CM-6676-01A	4.44625	2.31784	1.56338
TCGA-AA-3548-01A	11.7292	0.640603	0.731226
TCGA-G4-6625-01A	10.5371	3.5618	2.47729
TCGA-RU-A8FL-01A	1.55134	0.863586	6.4266
TCGA-NH-A6GC-01A	8.91351	0.929567	0.31439
TCGA-AA-3979-01A	2.17432	5.15991	2.46619
TCGA-AA-3930-01A	3.89091	31.0922	1.1131
TCGA-A6-6652-01A	3.92467	2.51364	1.76232
TCGA-F4-6459-01A	15.9509	5.67329	1.22304
TCGA-D5-6534-01A	29.4142	5.90522	0.527952
TCGA-AA-3675-01A	4.34379	10.1905	0.46883

## Sheet: TCGA-COAD_normal
PatientsID	PTGS1	PTGS2	TERT
TCGA-A6-2679-11A	18.4882	1.21246	0.418682
TCGA-AA-3697-11A	34.1872	6.07102	0.414606
TCGA-AA-3496-11A	156.314	8.62019	0.233167
TCGA-AA-3516-11A	32.0048	1.25399	0.141255
TCGA-AA-3525-11A	15.786	1.21128	0.469334
TCGA-A6-2682-11A	22.8855	2.18142	0.880615
TCGA-A6-2683-11A	25.7341	4.62008	0.362687
TCGA-AA-3489-11A	67.3742	13.9253	0.0311671
TCGA-A6-5665-11A	15.6753	1.19916	0.741965
TCGA-A6-2684-11A	11.8538	1.97938	0.524908
TCGA-AA-3518-11A	34.5192	1.2782	0.62223
TCGA-AZ-6598-11A	42.5766	3.13461	0.414076
TCGA-AZ-6603-11A	160.827	8.40845	0.426224
TCGA-AA-3713-11A	17.3055	2.8825	0.401979
TCGA-AA-3514-11A	18.965	0.923753	0.289679
TCGA-AA-3660-11A	11.2031	1.22389	0.230098
TCGA-AZ-6599-11A	42.6104	6.70178	0.40529
TCGA-A6-5662-11A	119.625	7.4986	0.332544
TCGA-A6-2686-11A	26.9782	3.92945	0.43646
TCGA-AA-3663-11A	78.8198	12.0364	0.553872
TCGA-AA-3712-11A	20.7008	1.04972	0.803199
TCGA-AA-3520-11A	26.2577	1.91371	0.567275
TCGA-AA-3522-11A	26.5479	1.4376	0.625563
TCGA-A6-2675-11A	177.126	6.65674	0.181998
TCGA-AA-3527-11A	40.5334	1.23812	0.289675
TCGA-AA-3534-11A	23.4395	0.750001	0.770489
TCGA-AA-3531-11A	13.8132	2.01896	0.218682
TCGA-AZ-6601-11A	51.343	5.35185	0.52777
TCGA-F4-6704-11A	120.408	7.5498	0.367473
TCGA-A6-2685-11A	22.834	4.11955	0.635745
TCGA-A6-5659-11A	22.531	4.27978	0.342822
TCGA-AA-3517-11A	18.3958	0.471365	0.584164
TCGA-A6-5667-11A	31.2962	20.4543	1.13628
TCGA-A6-2671-11A	39.1524	1.79604	0.401782
TCGA-AA-3655-11A	55.6414	4.7453	0.20276
TCGA-AZ-6605-11A	428.17	9.06263	0.0622236
TCGA-AZ-6600-11A	27.8638	4.23361	0.497465
TCGA-AA-3662-11A	36.1442	3.00828	0.492977
TCGA-AA-3511-11A	25.1172	1.05589	1.2571
TCGA-A6-2680-11A	21.095	2.27618	1.96974
TCGA-A6-2678-11A	35.3043	1.57367	0.763691

## Sheet: TCGA-READ_cancer
PatientsID	PTGS1	PTGS2	TERT
TCGA-CI-6620-01A	22.5522	10.0198	2.88984
TCGA-AG-3598-01A	8.8626	2.19469	0.156572
TCGA-CL-5917-01A	6.37498	11.542	1.00641
TCGA-EI-6884-01A	16.991	11.3961	0.900045
TCGA-G5-6641-01A	13.8817	1.29918	0.635557
TCGA-AG-3580-01A	8.58563	13.6214	0.949264
TCGA-F5-6811-01A	8.45544	0.61488	0.967012
TCGA-AF-6136-01A	17.922	4.64865	1.40914
TCGA-AF-5654-01A	15.0438	12.7251	1.20446
TCGA-EI-6885-01A	14.4618	71.5804	0.4479
TCGA-AG-3593-01A	33.8247	3.13624	2.40525
TCGA-AG-A002-01A	9.32203	35.6744	0.111361
TCGA-DY-A1DF-01A	2.13845	0.442334	0.678471
TCGA-EI-6881-01A	10.531	18.3181	0.64436
TCGA-AF-3400-01A	48.1181	130.264	1.16461
TCGA-AF-2692-01A	7.83788	25.0381	3.2771
TCGA-AG-A026-01A	9.94199	1.17718	1.39086
TCGA-AG-3742-01A	10.9968	5.84094	0.411752
TCGA-AG-A020-01A	5.30512	5.21484	3.74309
TCGA-AG-A00H-01A	3.65365	5.36096	1.29804
TCGA-G5-6572-02A	2.15778	1.47463	0.0382555
TCGA-EI-6882-01A	20.7958	33.1283	2.05747
TCGA-EI-7002-01A	8.128	4.09272	5.88288
TCGA-AG-3600-01A	3.9165	21.2387	0.348823
TCGA-CL-5918-01A	1.8164	3.07406	2.26619
TCGA-AG-3599-01A	5.37152	3.06938	1.32058
TCGA-AG-A01W-01A	2.40408	1.22655	2.98859
TCGA-AG-3732-01A	9.7006	3.50814	1.9829
TCGA-DC-6683-01A	3.60626	0.568316	4.54099
TCGA-AG-A016-01A	2.65274	1.55921	2.32145
TCGA-AG-3727-01A	16.6852	2.17594	13.3553
TCGA-EI-6512-01A	12.7334	5.74895	0.534806
TCGA-AG-A01Y-01A	5.77643	0.955817	15.6661
TCGA-AF-3913-01A	6.47599	4.12295	3.86811
TCGA-AG-4022-01A	7.89716	19.7874	1.86848
TCGA-DY-A1DC-01A	2.49416	1.10313	0.830805
TCGA-AF-4110-01A	11.1156	10.1213	0.844014
TCGA-AG-3584-01A	7.38577	2.74586	1.91386
TCGA-DY-A1H8-01A	0.464754	0.284819	2.23093
TCGA-F5-6810-01A	33.1894	10.8887	1.44778
TCGA-DT-5265-01A	14.7771	9.81615	0.7057
TCGA-AG-3601-01A	2.94153	0.385318	7.47705
TCGA-DC-4749-01A	4.97353	2.30982	2.20435
TCGA-AH-6544-01A	2.46831	2.62082	0.7185
TCGA-G5-6572-01A	1.94563	6.59047	0.568651
TCGA-AH-6903-01A	7.79947	1.07365	0.359208
TCGA-DC-5869-01A	7.22771	9.98249	5.97286
TCGA-AG-3726-01A	17.0578	3.71586	2.3564
TCGA-EI-6510-01A	22.32	1.22904	0.676842
TCGA-F5-6464-01A	30.9861	53.8497	0.907211
TCGA-AG-A023-01A	5.57928	1.66781	2.65452
TCGA-DC-6157-01A	4.12536	4.27877	0.835194
TCGA-DC-4745-01A	7.30703	4.46363	2.1775
TCGA-AG-4001-01A	13.5552	1.34396	4.98575
TCGA-DC-6160-01A	23.1954	15.1253	2.3509
TCGA-F5-6702-01A	11.4065	4.26355	0.359018
TCGA-AG-A032-01A	2.50212	0.772594	1.78971
TCGA-AG-3608-01A	5.46866	4.17389	1.72205
TCGA-EF-5830-01A	2.628	0.453806	0.690672
TCGA-CI-6623-01B	9.38202	10.2018	0.951755
TCGA-EF-5831-01A	5.08596	1.01866	0.927068
TCGA-AH-6643-01A	3.37238	10.5079	0.654981
TCGA-DC-6681-01A	8.50983	1.90038	1.6666
TCGA-AG-3894-01A	9.95794	3.54277	0.880536
TCGA-CI-6622-01A	6.26388	5.40908	0.802526
TCGA-AG-A02N-01A	7.65482	2.51798	0.758028
TCGA-DY-A1DG-01A	2.76026	2.26702	1.80901
TCGA-AG-3882-01A	7.25368	2.65698	1.55253
TCGA-DC-6156-01A	16.3203	1.87791	0.357261
TCGA-F5-6813-01A	6.00193	0.921027	1.80054
TCGA-F5-6863-01A	8.36009	0.826447	2.76172
TCGA-DC-6158-01A	15.3917	30.8303	0.291141
TCGA-AG-3602-01A	4.74323	8.06719	0.239179
TCGA-AG-3574-01A	3.47958	0.935996	1.25026
TCGA-EI-6883-01A	4.71354	0.717178	2.54686
TCGA-CL-4957-01A	4.96333	6.69323	1.87104
TCGA-AH-6547-01A	12.2035	4.0377	0.231732
TCGA-F5-6814-01A	4.15033	3.7604	1.6769
TCGA-DC-5337-01A	19.7626	2.24513	4.99891
TCGA-AG-3893-01A	13.0305	1.65716	0.502455
TCGA-AF-2691-01A	7.05564	4.25181	0.285488
TCGA-AG-3892-01A	5.92061	10.2008	0.122246
TCGA-AG-3887-01A	10.3869	8.15281	9.07823
TCGA-AG-3898-01A	8.12494	2.88011	0.986263
TCGA-CI-6624-01C	13.6796	6.56069	2.37509
TCGA-AG-3881-01A	13.1374	9.20844	2.67864
TCGA-EI-6506-01A	15.5213	23.6884	0.531073
TCGA-AG-3725-01A	3.64966	4.9165	0.138724
TCGA-F5-6812-01A	8.71703	3.36903	0.789912
TCGA-F5-6861-01A	10.7984	0.979191	1.0456
TCGA-AG-3586-01A	15.3449	4.37688	1.40914
TCGA-DY-A1DE-01A	6.6084	1.12962	2.47139
TCGA-AG-3578-01A	7.41657	25.0506	0.268351
TCGA-AG-3587-01A	7.57234	2.67344	4.19601
TCGA-AG-3728-01A	12.2462	0.623277	1.06717
TCGA-AH-6897-01A	9.14778	3.82662	3.23636
TCGA-AG-3605-01A	1.55357	2.96387	1.51565
TCGA-AF-2693-01A	7.92813	7.28479	0.208535
TCGA-AG-3575-01A	3.13778	49.4741	0.477069
TCGA-AF-2690-01A	25.6844	17.4468	0.226879
TCGA-AG-3896-01A	8.83535	2.94125	1.30382
TCGA-AG-A015-01A	6.91529	3.3132	0.798015
TCGA-AG-4008-01A	11.6	7.59858	0.991258
TCGA-AG-3902-01A	8.50123	2.42923	0.479138
TCGA-EI-6507-01A	12.5994	76.7102	3.43348
TCGA-AF-A56N-01A	9.62362	11.3184	9.6375
TCGA-CI-6621-01A	18.3295	45.2663	1.85762
TCGA-AG-3885-01A	7.26147	1.52138	3.296
TCGA-AF-6655-01A	13.7646	25.1305	2.99544
TCGA-AF-6672-01A	3.79917	9.19902	0.213622
TCGA-AG-3878-01A	10.4512	1.35379	0.566609
TCGA-AH-6644-01A	14.3404	99.4262	0.4151
TCGA-AG-3612-01A	10.2012	7.86704	1.34843
TCGA-AG-A01L-01A	4.94067	0.261298	2.35296
TCGA-AF-A56K-01A	8.44382	16.105	2.25934
TCGA-F5-6571-01A	9.99278	2.34895	0.446874
TCGA-EI-6511-01A	6.95434	4.45247	0.671944
TCGA-AG-3594-01A	6.26153	31.2127	0.506713
TCGA-AG-3609-01A	9.68086	5.48252	13.6358
TCGA-DC-6154-01A	6.04172	1.46374	2.909
TCGA-DY-A1DD-01A	2.70331	0.321147	0.949771
TCGA-AG-3591-01A	10.6822	19.2406	0.251863
TCGA-AG-3999-01A	7.14413	6.2699	1.08255
TCGA-BM-6198-01A	6.06468	7.49045	1.75875
TCGA-AF-2687-01A	20.2099	13.4154	1.03298
TCGA-EI-6514-01A	4.42669	0.275523	2.72205
TCGA-DY-A0XA-01A	9.06987	1.67072	0.920652
TCGA-AG-3581-01A	8.02133	3.36952	0.613161
TCGA-EI-6917-01A	15.1567	24.3978	3.02967
TCGA-AG-A01J-01A	3.46773	0.783004	0.506471
TCGA-AG-3901-01A	28.114	20.0752	1.44691
TCGA-AG-A011-01A	5.09287	5.98873	0.179107
TCGA-AG-3583-01A	8.17741	6.18571	1.66978
TCGA-AG-A036-01A	4.08377	2.69254	1.60075
TCGA-DC-6682-01A	2.83725	2.15516	1.21362
TCGA-AF-3911-01A	9.35728	16.8907	1.24661
TCGA-AG-A01N-01A	4.79527	0.65575	3.12773
TCGA-F5-6465-01A	8.12151	4.18696	1.98049
TCGA-AG-3890-01A	9.39496	7.61857	2.59115
TCGA-AG-3883-01A	9.23215	4.57935	1.44752
TCGA-DC-6155-01A	12.5061	0.544626	1.69923
TCGA-EI-6513-01A	6.31202	1.53514	1.50929
TCGA-AG-A008-01A	5.52096	5.39564	3.59517
TCGA-G5-6235-01A	2.47599	0.74204	1.86588
TCGA-CI-6619-01B	19.1628	13.1069	2.23651
TCGA-AG-4007-01A	7.7178	1.56367	0.968069
TCGA-AH-6549-01A	15.0519	9.78008	2.57217
TCGA-AG-A014-01A	4.83335	4.29545	1.88836
TCGA-AG-4015-01A	4.74855	1.89096	1.44808
TCGA-EI-6509-01A	4.91833	1.26703	1.97732
TCGA-AF-A56L-01A	6.21272	2.04506	2.98473
TCGA-AG-A00Y-01A	9.84978	1.213	3.90529
TCGA-AG-A025-01A	3.76671	1.52617	0.923824
TCGA-AG-A02G-01A	1.34967	1.59099	1.13889
TCGA-AG-3731-01A	13.9039	37.2411	4.25094
TCGA-EI-6508-01A	6.61598	1.75284	3.39734
TCGA-AG-3592-01A	13.5862	19.4208	1.34963
TCGA-AG-3611-01A	23.065	2.59312	0.286448
TCGA-AG-3909-01A	4.97703	0.400881	0.849812
TCGA-AG-4005-01A	8.60176	4.09856	1.63743
TCGA-EI-7004-01A	43.3391	23.6844	3.37328
TCGA-AG-3582-01A	6.36029	6.56561	4.3113
TCGA-G5-6233-01A	5.39907	2.42187	4.84149
TCGA-AG-4021-01A	41.5202	22.9537	1.10617
TCGA-F5-6864-01A	14.5877	1.54551	1.69577
TCGA-AG-A02X-01A	4.46275	19.5763	0.773677
TCGA-AG-A00C-01A	6.13607	1.90048	0.832073

## Sheet: TCGA-READ_normal
PatientsID	PTGS1	PTGS2	TERT
TCGA-AG-3742-11A	139.036	37.2906	0.140379
TCGA-AF-5654-11A	12.7751	0.624556	0.388859
TCGA-AF-2689-11A	87.2512	11.6502	0.404591
TCGA-AH-6643-11A	67.0389	22.9586	0.911661
TCGA-AG-3732-11A	205.486	16.6922	0.220911
TCGA-AG-3725-11A	19.2908	2.59789	0.162488
TCGA-AF-3400-11A	12.5103	0.652216	0.908848
TCGA-AF-2692-11A	175.721	27.4854	0.409689
TCGA-AG-3731-11A	56.9462	17.9798	0.201001
TCGA-AF-2691-11A	81.8874	5.59058	0.239986

## Sheet: TMA
Staining	Anti-PTGS1 Antibody (HPA002834)	Anti-PTGS2 Antibody (HPA001335)	Anti-TERT Antibody (HPA054641)
High
Medium	1 of 10	1 of 12
Low	5 of 10	4 of 12
Not detected	4 of 10	7 of 12	11 of 11
Intensity
Strong		1 of 12
Moderate	2 of 10	1 of 12
Weak	7 of 10	4 of 12
Negative	1 of 10	6 of 12	11 of 11
Quantity
>75%	5 of 10
75%-25%		3 of 12
<25%	4 of 10	3 of 12
None	1 of 10	6 of 12	11 of 11
Location
Nuclear		1 of 12
Cytoplasmic/membranous	9 of 10	5 of 12
Cytoplasmic/membranous,nuclear
None	1 of 10	6 of 12	11 of 11
